# Supplementary material for: Enhanced in planta Fitness through Adaptive Mutations in EfpR, a Dual Regulator of Virulence and Metabolic Functions in the Plant Pathogen Ralstonia solanacearum
Source: PLoS Pathog. 2016 Dec 2;12(12):e1006044. doi: 10.1371/journal.ppat.1006044 (PMC5135139; doi:10.1371/journal.ppat.1006044)
Supplement: S1 Table — (XLSX) [file ppat.1006044.s006.xlsx]

## Sheet: RNAseq raw data
Table S1 RNA-seq data for all WT GMI1000 strain and ΔefpR mutant transcripts detected in minimal media supplemented with glutamate.
Gene ID	Gene name	Description	GMI1000.R1	GMI1000.R2	GMI1000.R3	GRS704.R1	GRS704.R2	Filtered	norm, GMI1000,R1	norm, GMI1000,R2	norm, GMI1000,R3	norm, GRS704,R1	norm, GRS704,R2	baseMean	log2Fold Change	Fold Change	lfcSE	stat	pvalue	padj,BH	padj,Bonf
RSc0001	rpmH	50S ribosomal protein L34	164	123	118	1406	535	F	251.255	173.217	171.225	475.964	483.427	311.017	1.23512	2.354	0.203027	6.08352	1.17572e-09	7.43953e-09	6.06321e-06
RSc0002	rnpA	ribonuclease P protein component	230	187	194	1210	489	F	352.37	263.345	281.505	409.613	441.862	349.739	0.496674	1.41096	0.179767	2.76288	0.00572934	0.0132732	1
RSc0003		hypothetical protein	33	46	65	595	137	F	50.5575	64.7802	94.3186	201.421	123.794	106.974	1.12812	2.18574	0.319091	3.53542	0.000407124	0.00120249	1
RSc0004		putative inner membrane protein translocase component YidC	1662	1733	1776	8907	3759	F	2546.26	2440.52	2577.07	3015.23	3396.64	2795.14	0.342495	1.26795	0.109826	3.11851	0.00181766	0.00471276	1
RSc0005	trmE	tRNA modification GTPase TrmE	167	141	156	1150	468	F	255.851	198.565	226.365	389.302	422.886	298.594	0.818556	1.76364	0.179583	4.55811	5.16172e-06	2.05552e-05	0.026619
RSc0006		hypothetical protein	74	85	80	360	124	F	113.371	119.702	116.084	121.868	112.047	116.615	0.0110835	1.00771	0.229288	0.0483388	0.961446	0.973528	1
RSc0007		hypothetical protein	50	59	41	153	73	F	76.6022	83.0876	59.4933	51.7941	65.963	67.388	-0.30233	-1.23313	0.304005	-0.994488	0.319985	0.428058	1
RSc0008	rpsU	30S ribosomal protein S21	3274	3648	3980	11611	3956	F	5015.91	5137.35	5775.2	3930.59	3574.65	4686.74	-0.495188	-1.4095	0.115084	-4.30284	1.68625e-05	6.18932e-05	0.08696
RSc0009		drug efflux lipoprotein	1088	1588	1225	11618	3667	F	1666.86	2236.32	1777.54	3932.96	3313.51	2585.44	0.919818	1.89188	0.155518	5.91453	3.32834e-09	2.00986e-08	1.71642e-05
RSc0010	acrB	putative acriflavin resistance transmembrane protein	2263	3618	2694	32227	11549	F	3467.02	5095.1	3909.14	10909.6	10435.7	6763.31	1.33395	2.52093	0.161448	8.26245	1.42708e-16	1.77764e-15	7.35944e-13
RSc0011	acrA	acriflavin resistance lipoprotein A precursor	359	503	335	6392	2093	F	550.004	708.357	486.104	2163.84	1891.24	1159.91	1.76292	3.39384	0.171368	10.2873	8.03694e-25	1.92774e-23	4.14465e-21
RSc0012	acrR	putative AcrAB operon repressor transcription regulator protein	644	1201	740	4284	1445	F	986.636	1691.33	1073.78	1450.23	1305.71	1301.54	0.135376	1.09838	0.211307	0.640661	0.521743	0.625728	1
RSc0013		hypothetical protein	150	227	128	1961	476	F	229.807	319.676	185.735	663.844	430.115	365.835	1.10544	2.15164	0.252165	4.38378	1.16636e-05	4.39366e-05	0.0601492
RSc0014	gor	glutathione reductase oxidoreductase protein	24	59	15	225	63	F	36.7691	83.0876	21.7658	76.1677	56.927	54.9434	0.41896	1.33696	0.430497	0.973201	0.330454	0.4392	1
RSc0015		hypothetical protein	163	149	95	1434	352	F	249.723	209.831	137.85	485.442	318.068	280.183	0.964346	1.95118	0.263653	3.65763	0.000254554	0.000779535	1
RSc0016	serA1	putative D-3-phosphoglycerate dehydrogenase oxidoreductase protein	4130	4134	4251	18005	7103	F	6327.34	5821.77	6168.44	6095.11	6418.29	6166.19	0.0347298	1.02436	0.0988517	0.351332	0.725339	0.799951	1
RSc0017	pckA	phosphoenolpyruvate carboxykinase	2084	1932	2037	13503	5813	F	3192.78	2720.77	2955.8	4571.08	5252.64	3738.61	0.723779	1.6515	0.123117	5.8788	4.13256e-09	2.45172e-08	2.13116e-05
RSc0018		response regulator transcription regulator protein	2412	3058	2939	27834	10199	F	3695.29	4306.47	4264.65	9422.46	9215.84	6180.94	1.1775	2.26185	0.112059	10.5079	7.94511e-26	2.05894e-24	4.09729e-22
RSc0019		hypothetical protein	2273	3686	3592	13817	5413	F	3482.34	5190.86	5212.19	4677.38	4891.2	4690.79	0.0464542	1.03272	0.174074	0.266865	0.789573	0.849183	1
RSc0020		hypothetical protein	257	276	317	1067	361	F	393.735	388.681	459.985	361.204	326.201	385.961	-0.259885	-1.19738	0.162373	-1.60054	0.109478	0.176596	1
RSc0021		transmembrane sensor histidine kinase transcription regulator protein	476	452	452	961	303	F	729.253	636.536	655.877	325.321	273.792	524.156	-1.14061	-2.20474	0.154672	-7.37437	1.65121e-13	1.57983e-12	8.51528e-10
RSc0022	cstA	carbon starvation A transmembrane protein	2177	4760	5386	16401	8781	F	3335.26	6703.34	7815.39	5552.12	7934.53	6268.13	0.153094	1.11195	0.419505	0.36494	0.715156	0.792109	1
RSc0023		hypothetical protein	795	2252	2240	3302	1605	F	1217.98	3171.41	3250.36	1117.8	1450.28	2041.57	-0.799774	-1.74083	0.4589	-1.7428	0.0813678	0.136608	1
RSc0024		putative signal peptide protein	253	262	229	2776	849	F	387.607	368.965	332.292	939.741	767.159	559.153	1.21368	2.31929	0.160648	7.55492	4.19125e-14	4.20511e-13	2.16143e-10
RSc0025		hypothetical protein	11110	11724	12960	82073	34785	F	17021	16510.5	18805.7	27783.6	31431.8	22310.5	0.755871	1.68865	0.112822	6.69965	2.08918e-11	1.60088e-10	1.07739e-07
RSc0026	metW	Methionine biosynthesis MetW	170	184	162	1109	396	F	260.447	259.121	235.071	375.422	357.827	297.578	0.534367	1.44831	0.165487	3.22906	0.001242	0.00332037	1
RSc0027	metX	homoserine O-acetyltransferase	278	263	226	2178	834	F	425.908	370.374	327.939	737.304	753.605	523.026	0.974484	1.96494	0.157406	6.19091	5.9818e-10	3.8754e-09	3.08482e-06
RSc0028	gabD1	succinate-semialdehyde dehydrogenase oxidoreductase protein	481	567	543	4135	1621	F	736.913	798.486	787.923	1399.79	1464.74	1037.57	0.876662	1.83612	0.119167	7.35657	1.887e-13	1.78555e-12	9.73124e-10
RSc0029	goaG	4-aminobutyrate aminotransferase protein	54	61	55	1014	379	F	82.7304	85.9041	79.8081	343.263	342.465	186.834	1.98426	3.95659	0.205796	9.64185	5.32221e-22	1.05564e-20	2.74466e-18
RSc0030		putative transcription regulator protein	52	52	43	484	191	F	79.6663	73.2297	62.3954	163.845	172.588	110.345	1.17117	2.25194	0.246647	4.74836	2.05073e-06	8.54249e-06	0.0105756
RSc0031	slmA	nucleoid occlusion protein	741	759	708	3486	1293	F	1135.24	1068.87	1027.35	1180.09	1168.36	1115.98	0.123708	1.08953	0.116631	1.06068	0.288837	0.394683	1
RSc0032		hypothetical protein	15	11	11	319	68	F	22.9807	15.4909	15.9616	107.989	61.445	44.7734	1.94019	3.83757	0.399196	4.86026	1.17234e-06	5.05077e-06	0.00604578
RSc0033	argB	acetylglutamate kinase	1301	1317	1411	7507	2915	F	1993.19	1854.68	2047.44	2541.29	2634	2214.12	0.393378	1.31347	0.107395	3.66291	0.000249366	0.000764554	1
RSc0034		RNA polymerase sigma factor	640	652	759	3043	1178	F	980.508	918.188	1101.35	1030.13	1064.44	1018.92	0.0652352	1.04626	0.130768	0.498861	0.617877	0.710297	1
RSc0035		hypothetical protein	402	455	472	1511	571	F	615.882	640.76	684.898	511.509	515.957	593.801	-0.329315	-1.25642	0.133829	-2.46071	0.0138661	0.0294028	1
RSc0036		putative signal peptide protein	0	0	0	0	0	R	NA	NA	NA	NA	NA	NA	NA	NA	NA	NA	NA	NA	NA
RSc0037		hypothetical protein	2	0	0	11	5	F	3.06409	0	0	3.72376	4.51801	2.26117	0.58716	1.50229	0.538368	1.09063	0.275436	0.379083	1
RSc0038		putative transmembrane protein	141	110	147	1102	432	F	216.018	154.909	213.305	373.053	390.356	269.528	0.943036	1.92257	0.197383	4.77769	1.77321e-06	7.4466e-06	0.00914443
RSc0039		transmembrane sensor histidine kinase transcription regulator protein	250	213	191	765	282	F	383.011	299.96	277.152	258.97	254.816	294.782	-0.306706	-1.23688	0.19112	-1.60478	0.108542	0.175416	1
RSc0040		response regulator transcription regulator protein	692	545	520	2602	924	F	1060.17	767.504	754.549	880.838	834.929	859.599	-0.00330606	-1.00229	0.173033	-0.0191065	0.984756	0.990132	1
RSc0041		Type III effector protein	818	630	1118	7198	2886	F	1253.21	887.207	1622.28	2436.69	2607.8	1761.44	0.975117	1.9658	0.208271	4.68196	2.84142e-06	1.16852e-05	0.0146532
RSc0042	hslU	ATP-dependent protease ATP-binding subunit	937	883	896	3220	1247	F	1435.53	1243.5	1300.15	1090.04	1126.79	1239.2	-0.256528	-1.1946	0.121614	-2.10936	0.0349136	0.0664388	1
RSc0043	hslV	ATP-dependent protease peptidase subunit	279	285	313	891	309	F	427.44	401.355	454.18	301.624	279.213	372.763	-0.544319	-1.45833	0.156189	-3.485	0.000492144	0.00143147	1
RSc0044		substrate-binding periplasmic (PBP) ABC transporter protein	143	210	195	1060	471	F	219.082	295.736	282.956	358.835	425.597	316.441	0.539732	1.4537	0.191874	2.81295	0.00490896	0.0115755	1
RSc0045		hypothetical protein	342	361	357	2067	634	F	523.959	508.383	518.027	699.728	572.884	564.596	0.300134	1.23126	0.150513	1.99407	0.0461448	0.0846562	1
RSc0046	dksA	putative DNAK suppressor protein	2401	2474	2968	8167	3195	F	3678.44	3484.05	4306.73	2764.72	2887.01	3424.19	-0.431253	-1.3484	0.126237	-3.41622	0.000634978	0.00180517	1
RSc0047		hypothetical protein	1719	2658	2941	14007	5369	F	2633.58	3743.17	4267.55	4741.7	4851.44	4047.49	0.424047	1.34169	0.181921	2.33095	0.0197562	0.0401114	1
RSc0048		putative transcription regulator protein	30	28	13	454	118	F	45.9613	39.4314	18.8637	153.69	106.625	72.9142	1.7188	3.29163	0.355959	4.82865	1.37459e-06	5.85363e-06	0.00708874
RSc0049		putative hemaggltinin-related protein	348	303	238	4407	1641	F	533.151	426.704	345.351	1491.87	1482.81	855.978	1.73303	3.32425	0.177377	9.77033	1.5096e-22	3.08928e-21	7.78498e-19
RSc0050		hypothetical protein	348	379	355	4984	2114	F	533.151	533.732	515.125	1687.2	1910.22	1035.88	1.74722	3.3571	0.128213	13.6274	2.75066e-42	1.97016e-40	1.41851e-38
RSc0051		hypothetical protein	165	161	140	1001	315	F	252.787	226.731	203.148	338.862	284.635	261.232	0.448249	1.36438	0.189516	2.36523	0.0180188	0.036845	1
RSc0052	xerC	site-specific tyrosine recombinase XerC	237	207	139	756	270	F	363.094	291.511	201.697	255.924	243.973	271.24	-0.181383	-1.13397	0.236596	-0.766637	0.443297	0.553531	1
RSc0053		hypothetical protein	257	316	264	2240	675	F	393.735	445.012	383.079	758.292	609.932	518.01	0.737044	1.66676	0.164226	4.48797	7.19038e-06	2.80278e-05	0.0370808
RSc0054	gatB	aspartyl/glutamyl-tRNA amidotransferase subunit B	623	731	750	4382	1800	F	954.463	1029.44	1088.29	1483.41	1626.48	1236.42	0.594115	1.50955	0.12382	4.79821	1.60088e-06	6.76702e-06	0.00825576
RSc0055		putative signal peptide protein	13	12	13	103	39	F	19.9166	16.8992	18.8637	34.8679	35.2405	25.1576	0.782185	1.71973	0.416813	1.87658	0.0605752	0.106616	1
RSc0056		lipoprotein	710	673	681	2011	802	F	1087.75	947.762	988.169	680.77	724.689	885.828	-0.515388	-1.42938	0.128942	-3.99706	6.41328e-05	0.000215181	0.330733
RSc0057	gatA	aspartyl/glutamyl-tRNA amidotransferase subunit A	698	707	713	3791	1430	F	1069.37	995.643	1034.6	1283.34	1292.15	1135.02	0.314817	1.24385	0.113611	2.77101	0.0055882	0.0130047	1
RSc0058	gatC	aspartyl/glutamyl-tRNA amidotransferase subunit C	33	42	54	321	139	F	50.5575	59.1471	78.357	108.666	125.601	84.4657	0.837938	1.78749	0.286624	2.92348	0.00346148	0.00845611	1
RSc0059	mreB	rod shape-determining protein	1600	1883	1883	7188	2384	F	2451.27	2651.76	2732.34	2433.31	2154.19	2484.57	-0.184237	-1.13622	0.116409	-1.58267	0.113497	0.182508	1
RSc0060	mreC	rod shape-determining MREC transmembrane protein	273	297	297	1153	399	F	418.248	418.255	430.964	390.317	360.537	403.664	-0.164238	-1.12057	0.147986	-1.10982	0.267076	0.36955	1
RSc0061	mreD	rod shape-determining MRED transmembrane protein	138	184	153	538	172	F	211.422	259.121	222.012	182.126	155.42	206.02	-0.431486	-1.34862	0.200105	-2.1563	0.0310603	0.0600142	1
RSc0062		substrate-binding transmembrane protein	321	348	356	1076	392	F	491.786	490.076	516.576	364.251	354.212	443.38	-0.467119	-1.38235	0.142047	-3.28848	0.0010073	0.00276253	1
RSc0063	mdrB	rod shape-determining (RODA protein) transmembrane	313	275	276	739	290	F	479.53	387.273	400.491	250.169	262.045	355.901	-0.707938	-1.63347	0.16879	-4.1942	2.73832e-05	9.70552e-05	0.141215
RSc0064		putative long-chain-fatty-acid--CoA ligase protein	5256	5333	4802	21017	8182	F	8052.42	7510.27	6967.97	7114.74	7393.28	7407.74	-0.0497599	-1.03509	0.107287	-0.463801	0.642791	0.732083	1
RSc0065		transcription regulator protein	1886	2151	2020	11377	4896	F	2889.44	3029.18	2931.13	3851.38	4424.04	3425.03	0.482727	1.39738	0.111164	4.34249	1.40874e-05	5.24918e-05	0.0726487
RSc0066	topB	DNA topoisomerase III	4405	4770	4843	20394	8121	F	6748.65	6717.42	7027.46	6903.84	7338.16	6947.11	0.0592138	1.0419	0.0952497	0.62167	0.534159	0.636474	1
RSc0067		putative thioredoxin-like protein	207	205	116	671	282	F	317.133	288.694	168.322	227.149	254.816	251.223	-0.0956334	-1.06853	0.253745	-0.376888	0.706257	0.783936	1
RSc0068	smf	SMF protein	126	142	114	814	250	F	193.038	199.974	165.42	275.558	225.901	211.978	0.423399	1.34108	0.201798	2.09813	0.0358933	0.0681021	1
RSc0069		signal peptide protein	626	626	559	5665	2119	F	959.06	881.574	811.14	1917.73	1914.73	1296.85	1.1042	2.1498	0.123397	8.9484	3.60676e-19	5.56888e-18	1.86e-15
RSc0070	def	peptide deformylase	1998	2340	2356	5255	1891	F	3061.02	3295.34	3418.69	1778.94	1708.71	2652.54	-0.893665	-1.85789	0.107569	-8.30787	9.74342e-17	1.22553e-15	5.02468e-13
RSc0071		hypothetical protein	1080	1115	1066	3769	1248	F	1654.61	1570.21	1546.83	1275.89	1127.7	1435.05	-0.397484	-1.31721	0.118834	-3.34485	0.000823257	0.00229495	1
RSc0072	fmt	methionyl-tRNA formyltransferase	180	156	176	897	332	F	275.768	219.689	255.386	303.655	299.996	270.899	0.265369	1.20194	0.178681	1.48516	0.137502	0.214346	1
RSc0073		transporter transmembrane protein	325	356	353	1480	488	F	497.914	501.342	512.223	501.014	440.958	490.69	-0.0912467	-1.06529	0.145156	-0.628611	0.529603	0.63324	1
RSc0074	htpX	heat shock protein HtpX	321	321	279	2470	828	F	491.786	452.053	404.845	836.152	748.183	586.604	0.806475	1.74893	0.150093	5.37316	7.73679e-08	3.9582e-07	0.000398986
RSc0075	rrmB	putative RNA methyltransferase (SUN protein)	1110	1193	1130	3676	1473	F	1700.57	1680.06	1639.69	1244.41	1331.01	1519.15	-0.376196	-1.29791	0.109302	-3.4418	0.000577867	0.00165345	1
RSc0076		proline rich signal peptide protein	465	460	431	2423	864	F	712.401	647.802	625.405	820.242	780.713	717.312	0.272502	1.2079	0.132291	2.05986	0.0394115	0.0737196	1
RSc0077		two component sensor histidine kinase transcription regulator protein	2728	2872	3099	7486	2725	F	4179.42	4044.54	4496.82	2534.19	2462.32	3543.46	-0.756792	-1.68973	0.104122	-7.26836	3.63883e-13	3.345e-12	1.87655e-09
RSc0078		two component response regulator transcription regulator protein	2654	3141	3138	11233	4069	F	4066.05	4423.36	4553.41	3802.63	3676.76	4104.44	-0.215376	-1.16101	0.104533	-2.06036	0.0393644	0.0736851	1
RSc0079		hypothetical protein	1359	1683	1803	3804	1818	F	2082.05	2370.11	2616.25	1287.74	1642.75	1999.78	-0.675912	-1.59761	0.153107	-4.41462	1.01185e-05	3.84818e-05	0.0521813
RSc0080		hypothetical protein	21549	22651	18050	7135	3655	F	33014	31898.6	26191.6	2415.36	3302.67	19364.4	-3.34521	-10.1627	0.160271	-20.8722	9.59007e-97	7.06514e-94	4.9456e-93
RSc0081		hypothetical protein	226	179	163	925	249	F	346.242	252.079	236.522	313.134	224.997	274.595	-0.0380709	-1.02674	0.229349	-0.165995	0.868161	0.90998	1
RSc0082		hypothetical protein	102	136	120	530	252	F	156.268	191.524	174.127	179.417	227.708	185.809	0.208897	1.1558	0.21385	0.976838	0.328649	0.436995	1
RSc0083		hypothetical protein	10	7	12	99	26	F	15.3204	9.85785	17.4127	33.5138	23.4937	19.9197	0.822692	1.7687	0.466443	1.76376	0.0777728	0.132063	1
RSc0084		amino-acid-binding periplasmic (PBP) ABC transporter protein	148	157	163	691	246	F	226.743	221.098	236.522	233.92	222.286	228.114	0.00248446	1.00172	0.177704	0.0139809	0.988845	0.993856	1
RSc0085	cca	multifunctional tRNA nucleotidyl transferase/2'3'-cyclic phosphodiesterase/2'nucleotidase/phosphatase	274	220	202	2365	663	F	419.78	309.818	293.113	800.608	599.089	484.482	1.00981	2.01364	0.204109	4.94739	7.52153e-07	3.32949e-06	0.00387885
RSc0086		hypothetical protein	443	540	461	3709	1568	F	678.696	760.463	668.937	1255.58	1416.85	956.105	0.912794	1.88269	0.133615	6.83153	8.40115e-12	6.72744e-11	4.33247e-08
RSc0087		putative NADH-ubiquinone oxidoreductase oxidoreductase protein	60	55	37	630	286	F	91.9226	77.4545	53.6891	213.27	258.43	138.953	1.5751	2.97956	0.262342	6.00399	1.92529e-09	1.19335e-08	9.9287e-06
RSc0088	slt	soluble lytic murein transglycosylase precursor transmembrane protein	1503	1393	1508	9234	3023	F	2302.66	1961.71	2188.19	3125.92	2731.59	2462.02	0.441458	1.35798	0.125545	3.51634	0.000437542	0.0012857	1
RSc0089		hypothetical protein	92	100	77	395	191	F	140.948	140.826	111.731	133.717	172.588	139.962	0.204227	1.15207	0.238377	0.856739	0.391589	0.50222	1
RSc0090		hypothetical protein	162	109	99	736	292	F	248.191	153.501	143.655	249.153	263.852	211.67	0.474312	1.38926	0.248702	1.90715	0.056501	0.100922	1
RSc0091	metF	5,10-methylenetetrahydrofolate reductase oxidoreductase protein	551	496	428	3672	1260	F	844.156	698.499	621.052	1243.06	1138.54	909.061	0.711815	1.63786	0.157352	4.5237	6.07665e-06	2.39765e-05	0.0313373
RSc0092		hypothetical protein	125	107	137	1340	333	F	191.506	150.684	198.795	453.621	300.9	259.101	1.02929	2.04102	0.231837	4.43972	9.00776e-06	3.44863e-05	0.046453
RSc0093	ahcY	S-adenosyl-L-homocysteine hydrolase	2918	2809	2687	33232	10343	F	4470.5	3955.81	3898.99	11249.8	9345.96	6584.21	1.31044	2.48017	0.127167	10.3049	6.69895e-25	1.62955e-23	3.45465e-21
RSc0094		putative lipoprotein transmembrane	97	91	116	260	115	F	148.608	128.152	168.322	88.0161	103.914	127.403	-0.610614	-1.52691	0.238444	-2.56082	0.0104424	0.0227605	1
RSc0095		hypothetical protein	117	161	128	170	96	F	179.249	226.731	185.735	57.549	86.7459	147.202	-1.40607	-2.65015	0.253697	-5.54232	2.98485e-08	1.60175e-07	0.000153928
RSc0096		hypothetical protein	81	80	95	200	97	F	124.096	112.661	137.85	67.7047	87.6495	105.992	-0.666158	-1.58684	0.255666	-2.60558	0.0091719	0.0202394	1
RSc0097		putative alkaline phosphatase lipoprotein transmembrane	78	64	73	370	138	F	119.499	90.1289	105.927	125.254	124.697	113.101	0.23965	1.18071	0.241675	0.99162	0.321383	0.429149	1
RSc0098		putative alkaline phosphatase signal peptide protein	13	22	22	164	52	F	19.9166	30.9818	31.9232	55.5178	46.9873	37.0654	0.790803	1.73004	0.378523	2.08918	0.0366915	0.069591	1
RSc0099		putative signal peptide protein	18	4	3	46	11	F	27.5768	5.63306	4.35317	15.5721	9.93963	12.6149	0.0330639	1.02318	0.565534	0.058465	0.953378	0.96821	1
RSc0100	thiD	bifunctional hydroxy-phosphomethylpyrimidine kinase/hydroxy-methylpyrimidine kinase	256	247	180	1298	491	F	392.203	347.841	261.19	439.403	443.669	376.861	0.393143	1.31325	0.192289	2.04454	0.0409	0.0762825	1
RSc0101		putative lipoprotein transmembrane	299	286	201	1022	335	F	458.081	402.764	291.662	345.971	302.707	360.237	-0.23261	-1.17496	0.207963	-1.11852	0.263347	0.365075	1
RSc0102		putative calcium binding hemolysin protein	114	121	116	296	150	F	174.653	170.4	168.322	100.203	135.54	149.824	-0.532787	-1.44672	0.227504	-2.34188	0.0191868	0.0390475	1
RSc0103	tISRso5	ISRSO5-transposase protein	26	20	26	84	24	F	39.8331	28.1653	37.7274	28.436	21.6865	31.1697	-0.40964	-1.32835	0.394785	-1.03763	0.299443	0.406366	1
RSc0104		putative hemolysin-type calcium-binding protein	72	70	78	349	143	F	110.307	98.5785	113.182	118.145	129.215	113.886	0.191748	1.14215	0.234692	0.81702	0.413917	0.524425	1
RSc0105		hypothetical protein	1	7	15	0	0	F	1.53204	9.85785	21.7658	0	0	6.63115	-1.89782	-3.72648	0.583957	-3.24992	0.00115437	0.00311843	1
RSc0106		putative signal peptide protein	3841	5293	4919	10390	3579	F	5884.58	7453.94	7137.74	3517.26	3233.99	5445.5	-1.00226	-2.00313	0.132487	-7.56498	3.87933e-14	3.91501e-13	2.00057e-10
RSc0107		hypothetical protein	2467	2201	2265	3372	1548	F	3779.55	3099.59	3286.64	1141.5	1398.78	2541.21	-1.39716	-2.63382	0.141916	-9.84492	7.20942e-23	1.51751e-21	3.7179e-19
RSc0108	thiE1	thiamine-phosphate pyrophosphorylase protein	8	6	12	198	78	F	12.2564	8.44959	17.4127	67.0276	70.481	35.1254	2.08394	4.23965	0.409761	5.08575	3.66172e-07	1.69056e-06	0.00188835
RSc0109	thiG	thiazole synthase	65	68	62	776	234	F	99.5829	95.762	89.9655	262.694	211.443	151.889	1.27282	2.41633	0.228229	5.57693	2.448e-08	1.32469e-07	0.000126243
RSc0110	tISRso5	ISRSO5-transposase protein	77	92	126	357	132	F	117.967	129.56	182.833	120.853	119.276	134.098	-0.244581	-1.18475	0.2514	-0.972879	0.330613	0.4392	1
RSc0111		sulfur carrier protein ThiS	2	2	7	136	41	F	3.06409	2.81653	10.1574	46.0392	37.0477	19.825	2.19751	4.58689	0.50662	4.3376	1.44048e-05	5.34813e-05	0.0742855
RSc0112		putative D-amino acid oxidase flavoprotein oxidoreductase	276	338	280	1647	615	F	422.844	475.993	406.296	557.548	555.716	483.679	0.349514	1.27413	0.146933	2.37873	0.0173724	0.035693	1
RSc0113	thiC	thiamine biosynthesis protein ThiC	1389	1994	1770	15401	6097	F	2128.01	2808.08	2568.37	5213.6	5509.27	3645.46	1.08394	2.11982	0.13805	7.85179	4.10125e-15	4.48096e-14	2.11501e-11
RSc0114		hypothetical protein	124	144	90	1314	442	F	189.973	202.79	130.595	444.82	399.392	273.514	1.23334	2.35111	0.213026	5.78964	7.05365e-09	4.08257e-08	3.63757e-05
RSc0115		putative hemagglutinin-related protein	580	588	536	3315	1256	F	888.586	828.059	777.766	1122.2	1134.92	950.308	0.435877	1.35273	0.123967	3.51607	0.000437978	0.00128625	1
RSc0116		hypothetical protein	840	826	718	4013	1758	F	1286.92	1163.23	1041.86	1358.49	1588.53	1287.81	0.333554	1.26011	0.142108	2.34718	0.0189159	0.0385723	1
RSc0117		hypothetical protein	206	157	172	2852	1413	F	315.601	221.098	249.582	965.468	1276.79	605.708	2.0368	4.10333	0.194525	10.4706	1.17891e-25	3.0247e-24	6.07964e-22
RSc0118		hypothetical protein	233	182	202	3430	1467	F	356.966	256.304	293.113	1161.13	1325.59	678.621	1.99788	3.99414	0.169352	11.7972	4.03336e-32	1.6e-30	2.08e-28
RSc0119		hypothetical protein	166	92	73	1080	384	F	254.319	129.56	105.927	365.605	346.983	240.479	1.04985	2.07031	0.299751	3.5024	0.000461092	0.00134952	1
RSc0120		hypothetical protein	268	267	279	1884	788	F	410.588	376.007	404.845	637.778	712.039	508.251	0.75052	1.6824	0.146388	5.12693	2.94498e-07	1.38192e-06	0.00151872
RSc0121	aidB	putative oxidoreductase flavoprotein FAD	596	596	598	3053	1091	F	913.098	839.326	867.731	1033.51	985.83	927.899	0.20842	1.15542	0.120834	1.72485	0.084554	0.140932	1
RSc0122		substrate-binding periplasmic (PBP) ABC transporter protein	234	314	289	2668	1010	F	358.498	442.195	419.355	903.18	912.639	607.173	1.13904	2.20235	0.146538	7.77299	7.66574e-15	8.25308e-14	3.95322e-11
RSc0123		putative alcohol dehydrogenase oxidoreductase protein	32	41	61	362	64	F	49.0254	57.7388	88.5144	122.545	57.8306	75.1309	0.432499	1.34957	0.369674	1.16995	0.242022	0.340318	1
RSc0124		hypothetical protein	207	253	306	837	306	F	317.133	356.291	444.023	283.344	276.502	335.459	-0.401112	-1.32053	0.187077	-2.1441	0.0320249	0.061624	1
RSc0125		hypothetical protein	74	67	90	242	123	F	113.371	94.3537	130.595	81.9226	111.143	106.277	-0.225187	-1.16893	0.26824	-0.839498	0.40119	0.511101	1
RSc0126		hypothetical protein	6001	8722	9235	13894	4273	F	9193.8	12282.9	13400.5	4703.44	3861.09	8688.34	-1.40972	-2.65685	0.169222	-8.33058	8.04439e-17	1.02685e-15	4.14849e-13
RSc0127			48	46	56	289	112	F	73.5381	64.7802	81.2591	97.8332	101.203	83.7228	0.418054	1.33612	0.266626	1.56794	0.116894	0.186922	1
RSc0128		transcription regulator protein	169	208	188	1030	325	F	258.915	292.919	272.798	348.679	293.671	293.397	0.224855	1.16866	0.176083	1.27698	0.201609	0.292708	1
RSc0129		hypothetical protein	74	76	86	598	169	F	113.371	107.028	124.791	202.437	152.709	140.067	0.609255	1.52547	0.236848	2.57235	0.010101	0.022107	1
RSc0130		hypothetical protein	10	15	3	103	21	F	15.3204	21.124	4.35317	34.8679	18.9757	18.9282	0.740758	1.67105	0.516119	1.43525	0.151217	0.23216	1
RSc0131		lipoprotein	67	80	86	168	83	F	102.647	112.661	124.791	56.8719	74.999	94.394	-0.75743	-1.69048	0.267203	-2.83466	0.0045875	0.0109072	1
RSc0132		transcription regulator protein	701	677	463	705	264	F	1073.96	953.395	671.839	238.659	238.551	635.281	-1.85708	-3.62274	0.199839	-9.29289	1.50157e-20	2.66102e-19	7.74358e-17
RSc0133		hypothetical protein	15	24	23	28	12	F	22.9807	33.7983	33.3743	9.47865	10.8432	22.095	-1.29959	-2.46159	0.445682	-2.91596	0.00354599	0.00863801	1
RSc0134	metK	S-adenosylmethionine synthetase	5051	5268	5405	31376	12246	F	7738.35	7418.74	7842.96	10621.5	11065.5	8937.41	0.496854	1.41113	0.0932389	5.32883	9.88457e-08	4.9683e-07	0.000509747
RSc0135		lipid A biosynthesis lauroyl acyltransferase	168	145	138	387	193	F	257.383	204.198	200.246	131.009	174.395	193.446	-0.521765	-1.43571	0.223769	-2.33171	0.0197159	0.0400452	1
RSc0136		lipid A biosynthesis lauroyl acyltransferase	278	282	280	664	233	F	425.908	397.131	406.296	224.779	210.539	332.931	-0.8915	-1.8551	0.158094	-5.63904	1.70998e-08	9.40125e-08	8.81837e-05
RSc0137	dapF	diaminopimelate epimerase	350	321	352	2241	861	F	536.215	452.053	510.772	758.631	778.002	607.134	0.611727	1.52809	0.140987	4.33888	1.43212e-05	5.32474e-05	0.0738542
RSc0138		hypothetical protein	1390	1468	1374	4404	1819	F	2129.54	2067.33	1993.75	1490.86	1643.65	1865.03	-0.394965	-1.31491	0.111236	-3.5507	0.000384213	0.00113873	1
RSc0139	pyrE	orotate phosphoribosyltransferase	908	935	1014	4330	1769	F	1391.1	1316.73	1471.37	1465.81	1598.47	1448.69	0.134534	1.09774	0.118107	1.13908	0.25467	0.355346	1
RSc0140		putative exodeoxyribonuclease III protein	607	640	574	2832	1043	F	929.951	901.289	832.906	958.698	942.458	913.06	0.0976925	1.07006	0.122468	0.797701	0.425044	0.535651	1
RSc0141		hypothetical protein	858	862	828	1788	868	F	1314.49	1213.92	1201.47	605.28	784.327	1023.9	-0.83114	-1.77909	0.14934	-5.56542	2.61515e-08	1.41218e-07	0.000134863
RSc0142	argC	N-acetyl-gamma-glutamyl-phosphate reductase	2912	3328	3469	16312	6525	F	4461.31	4686.7	5033.71	5521.99	5896.01	5119.95	0.269564	1.20544	0.106454	2.5322	0.0113348	0.0244986	1
RSc0143		hypothetical protein	41	30	35	273	111	F	62.8138	42.2479	50.7869	92.4169	100.3	69.7131	0.82901	1.77647	0.298536	2.77691	0.00548776	0.0128172	1
RSc0144		transcription regulator protein	73	91	55	408	181	F	111.839	128.152	79.8081	138.117	163.552	124.294	0.468804	1.38396	0.260661	1.79852	0.0720949	0.123519	1
RSc0145		putative transmembrane protein	68	131	111	413	200	F	104.179	184.483	161.067	139.81	180.721	154.052	0.0819726	1.05846	0.26872	0.305048	0.760329	0.828443	1
RSc0146		lipoprotein transmembrane	96	92	135	1019	379	F	147.076	129.56	195.893	344.955	342.465	231.99	1.08783	2.12555	0.212835	5.11116	3.20193e-07	1.49298e-06	0.00165124
RSc0147		putative signal peptide protein	0	0	3	8	1	F	0	0	4.35317	2.70819	0.903603	1.59299	0.0791981	1.05643	0.486197	0.162893	0.870603	0.911614	1
RSc0148		hypothetical protein	36	70	64	278	116	F	55.1536	98.5785	92.8676	94.1095	104.818	89.1054	0.249396	1.18871	0.297168	0.839242	0.401333	0.511157	1
RSc0149		transcription regulator protein	134	122	87	520	178	F	205.294	171.808	126.242	176.032	160.841	168.043	0.0095687	1.00665	0.240389	0.0398051	0.968249	0.977728	1
RSc0150		hypothetical protein	60	24	16	143	46	F	91.9226	33.7983	23.2169	48.4088	41.5657	47.7825	-0.109685	-1.07899	0.450292	-0.243587	0.807551	0.863833	1
RSc0151		putative transmembrane protein	33	25	37	280	73	F	50.5575	35.2066	53.6891	94.7865	65.963	60.0405	0.733829	1.66305	0.334057	2.19671	0.0280408	0.0548168	1
RSc0152		lipoprotein	71	82	90	912	341	F	108.775	115.478	130.595	308.733	308.128	194.342	1.3411	2.53344	0.199015	6.7387	1.59808e-11	1.23558e-10	8.24132e-08
RSc0153		putative signal peptide protein	132	99	106	518	153	F	202.23	139.418	153.812	175.355	138.251	161.813	-0.0613628	-1.04345	0.240097	-0.255576	0.798279	0.856224	1
RSc0154	ampG	muropeptide transporter	686	680	680	1733	755	F	1050.98	957.62	986.718	586.661	682.22	852.84	-0.64981	-1.56896	0.134238	-4.84074	1.2936e-06	5.54537e-06	0.00667108
RSc0155		hypothetical protein	645	644	423	4372	1344	F	988.168	906.922	613.797	1480.02	1214.44	1040.67	0.669058	1.59003	0.198856	3.36454	0.000766709	0.00215355	1
RSc0156		short chain dehydrogenase	56	64	96	301	75	F	85.7945	90.1289	139.301	101.896	67.7702	96.9781	-0.272032	-1.20751	0.307467	-0.884752	0.376291	0.486714	1
RSc0157		hypothetical protein	128	136	121	524	161	F	196.102	191.524	175.578	177.386	145.48	177.214	-0.200939	-1.14945	0.207314	-0.969249	0.332421	0.441146	1
RSc0158		arginase	168	174	63	6004	1347	F	257.383	245.038	91.4165	2032.49	1217.15	768.697	2.38875	5.23704	0.48451	4.93024	8.2129e-07	3.60766e-06	0.00423539
RSc0159		acetylornithine aminotransferase protein	848	1237	811	27008	9960	F	1299.17	1742.02	1176.81	9142.84	8999.88	4472.14	2.63604	6.21622	0.163916	16.0816	3.43159e-58	5.53023e-56	1.76967e-54
RSc0160		transcription regulator protein	23	49	31	351	116	F	35.237	69.005	44.9827	118.822	104.818	74.5729	1.0731	2.10395	0.320822	3.34485	0.000823282	0.00229495	1
RSc0161		transmembrane aldehyde dehydrogenase oxidoreductase protein	349	512	428	3117	1261	F	534.683	721.031	621.052	1055.18	1139.44	814.277	0.794202	1.73412	0.156039	5.08978	3.58487e-07	1.65804e-06	0.00184872
RSc0162		transcription regulator protein	33	47	52	665	209	F	50.5575	66.1884	75.4549	225.118	188.853	121.234	1.60756	3.04735	0.258752	6.21272	5.20739e-10	3.40361e-09	2.68545e-06
RSc0163		lipoprotein	99	120	107	2592	1188	F	151.672	168.992	155.263	877.452	1073.48	485.372	2.55845	5.89076	0.172892	14.7979	1.51021e-49	1.77003e-47	7.78813e-46
RSc0164		ABC transporter ATP-binding protein	95	137	104	1561	867	F	145.544	192.932	150.91	528.435	783.423	360.249	1.92734	3.80354	0.222064	8.67922	3.98499e-18	5.6303e-17	2.05506e-14
RSc0165		hypothetical protein	141	143	125	1298	706	F	216.018	201.382	181.382	439.403	637.943	335.226	1.38028	2.60318	0.208974	6.60502	3.97464e-11	2.94924e-10	2.04972e-07
RSc0166		outer membrane channel lipoprotein	66	91	61	950	527	F	101.115	128.152	88.5144	321.597	476.199	223.115	1.81729	3.52419	0.246931	7.35951	1.84582e-13	1.75625e-12	9.51889e-10
RSc0167		hypothetical protein	397	387	374	970	411	F	608.222	544.998	542.695	328.368	371.381	479.133	-0.685527	-1.60829	0.150319	-4.56047	5.104e-06	2.03725e-05	0.0263213
RSc0168		hypothetical conserved protein	348	376	411	1496	625	F	533.151	529.507	596.384	506.431	564.752	546.045	-0.0489803	-1.03453	0.144787	-0.338292	0.735143	0.807655	1
RSc0169		putative transmembrane oxidoreductase protein	376	368	450	967	413	F	576.049	518.241	652.975	327.352	373.188	489.561	-0.72378	-1.6515	0.162739	-4.4475	8.68739e-06	3.33588e-05	0.0448009
RSc0171		short chain dehydrogenase	94	100	93	458	155	F	144.012	140.826	134.948	155.044	140.058	142.978	0.0793512	1.05654	0.213427	0.371797	0.710044	0.787801	1
RSc0172		hypothetical protein	549	504	436	1281	532	F	841.092	709.765	632.66	433.648	480.717	619.577	-0.659968	-1.58005	0.162941	-4.05035	5.11419e-05	0.000173741	0.263739
RSc0173		hypothetical protein	342	354	355	947	324	F	523.959	498.526	515.125	320.582	292.767	430.192	-0.724259	-1.65205	0.146832	-4.93259	8.11484e-07	3.57067e-06	0.00418482
RSc0174		2-dehydropantoate 2-reductase	11	14	9	99	26	F	16.8525	19.7157	13.0595	33.5138	23.4937	21.327	0.656239	1.57597	0.451887	1.45222	0.14644	0.226106	1
RSc0175		hypothetical protein	727	732	702	3000	1246	F	1113.8	1030.85	1018.64	1015.57	1125.89	1060.95	0.0199134	1.0139	0.123773	0.160887	0.872182	0.912342	1
RSc0176		lipoprotein	86	74	90	598	239	F	131.756	104.212	130.595	202.437	215.961	156.992	0.747266	1.67861	0.217035	3.44307	0.000575151	0.00164689	1
RSc0177	glmU	UDP-N-acetylglucosamine pyrophosphorylase protein	1515	1413	1480	12764	4080	F	2321.05	1989.88	2147.56	4320.91	3686.7	2893.22	0.885648	1.84759	0.126785	6.98546	2.83934e-12	2.38089e-11	1.46425e-08
RSc0178	glmS	D-fructose-6-phosphate amidotransferase	1155	1176	1270	11078	4150	F	1769.51	1656.12	1842.84	3750.16	3749.95	2553.72	1.08558	2.12223	0.106176	10.2243	1.54288e-24	3.61664e-23	7.95662e-21
RSc0179		hypothetical protein	27	51	39	285	106	F	41.3652	71.8215	56.5912	96.4791	95.7819	72.4078	0.705394	1.63059	0.305371	2.30995	0.0208907	0.0421163	1
RSc0181		putative zinc-containing alcohol dehydrogenase (ADH-HT). oxidoreductase protein	70	59	84	251	89	F	107.243	83.0876	121.889	84.9693	80.4206	95.5219	-0.309653	-1.23941	0.266956	-1.15994	0.246073	0.345306	1
RSc0182		hypothetical protein	67	82	72	484	147	F	102.647	115.478	104.476	163.845	132.83	123.855	0.452209	1.36813	0.23732	1.90548	0.0567181	0.101139	1
RSc0183		hypothetical protein	49	48	58	191	83	F	75.0702	67.5967	84.1612	64.6579	74.999	73.297	-0.115697	-1.0835	0.282545	-0.409481	0.682187	0.763949	1
RSc0184		hypothetical protein	48	91	72	311	113	F	73.5381	128.152	104.476	105.281	102.107	102.711	0.0201401	1.01406	0.278888	0.0722158	0.94243	0.96066	1
RSc0185		hypothetical protein	168	218	173	407	207	F	257.383	307.002	251.033	137.779	187.046	228.048	-0.731843	-1.66076	0.212298	-3.44725	0.000566334	0.00162526	1
RSc0186		hypothetical protein	113	143	96	502	210	F	173.121	201.382	139.301	169.939	189.757	174.7	0.0631658	1.04476	0.22291	0.283368	0.776894	0.840278	1
RSc0187		hypothetical protein	67	89	73	452	154	F	102.647	125.336	105.927	153.013	139.155	125.215	0.379385	1.30079	0.231459	1.63911	0.101191	0.164879	1
RSc0188		hypothetical protein	38	77	60	173	61	F	58.2177	108.436	87.0633	58.5645	55.1198	73.4803	-0.527626	-1.44155	0.316381	-1.66769	0.0953769	0.157043	1
RSc0189		hypothetical protein	286	358	306	927	365	F	438.165	504.159	444.023	313.811	329.815	405.994	-0.515689	-1.42968	0.153981	-3.34904	0.000810909	0.00226536	1
RSc0190		transcription regulator protein	261	480	375	1175	440	F	399.864	675.967	544.146	397.765	397.585	483.065	-0.427751	-1.34513	0.209624	-2.04056	0.0412946	0.0768795	1
RSc0191		transmembrane two component system sensor kinase transcription regulator protein	547	616	626	1739	739	F	838.028	867.491	908.361	588.692	667.762	774.067	-0.469967	-1.38508	0.132143	-3.55651	0.000375809	0.00111639	1
RSc0192		response regulator transcription regulator protein	248	246	245	611	255	F	379.947	346.433	355.509	206.838	230.419	303.829	-0.712867	-1.63906	0.166264	-4.28756	1.8065e-05	6.59781e-05	0.093161
RSc0193		hypothetical conserved protein	46	59	80	418	166	F	70.474	83.0876	116.084	141.503	149.998	112.229	0.655941	1.57564	0.267317	2.4538	0.0141357	0.0298884	1
RSc0194		zinc-dependent alcohol dehydrogenase oxidoreductase protein	637	820	707	2886	1170	F	975.912	1154.78	1025.9	976.978	1057.22	1038.16	-0.0503276	-1.0355	0.131353	-0.383147	0.701611	0.78036	1
RSc0195		hypothetical protein	549	594	702	2403	1101	F	841.092	836.509	1018.64	813.471	994.866	900.916	0.00529553	1.00368	0.155864	0.0339753	0.972897	0.981269	1
RSc0196		putative cytochrome c1 signal peptide protein	80	115	94	491	206	F	122.564	161.95	136.399	166.215	186.142	154.654	0.310182	1.23986	0.221184	1.40237	0.160806	0.243976	1
RSc0197		putative cytochrome C signal peptide protein	54	72	69	301	137	F	82.7304	101.395	100.123	101.896	123.794	101.987	0.229326	1.17229	0.255356	0.898064	0.369151	0.479163	1
RSc0198		hypothetical protein	105	164	146	449	170	F	160.865	230.955	211.854	151.997	153.612	181.857	-0.384899	-1.30577	0.218801	-1.75913	0.0785558	0.133042	1
RSc0199		cytochrome B561 cytochrome transmembrane protein	96	142	132	359	204	F	147.076	199.974	191.539	121.53	184.335	168.891	-0.234678	-1.17664	0.252547	-0.929244	0.352763	0.462195	1
RSc0200		putative small HEAT shock protein	107	193	133	928	237	F	163.929	271.795	192.99	314.15	214.154	231.404	0.322542	1.25053	0.256616	1.25691	0.208788	0.300843	1
RSc0201		hypothetical protein	232	240	200	1081	356	F	355.434	337.983	290.211	365.944	321.683	334.251	0.071763	1.051	0.172405	0.416248	0.677229	0.760059	1
RSc0202		phosphoribosylpyrophosphate synthetase	24	33	18	125	58	F	36.7691	46.4727	26.119	42.3154	52.409	40.817	0.324766	1.25246	0.371403	0.874431	0.381884	0.491988	1
RSc0203		hypothetical protein	22	30	22	137	62	F	33.705	42.2479	31.9232	46.3777	56.0234	42.0554	0.448297	1.36443	0.352844	1.27052	0.203898	0.2952	1
RSc0204	deoA	thymidine phosphorylase	2393	2740	2852	3393	1478	F	3666.18	3858.64	4138.41	1148.61	1335.52	2829.47	-1.63121	-3.09772	0.121387	-13.4381	3.61557e-41	2.42149e-39	1.86455e-37
RSc0205		transcription regulator protein	126	151	173	403	200	F	193.038	212.648	251.033	136.425	180.721	194.773	-0.460388	-1.37591	0.22118	-2.0815	0.037388	0.0706522	1
RSc0206		putative signal peptide protein	65	66	65	313	158	F	99.5829	92.9455	94.3186	105.958	142.769	107.115	0.348231	1.273	0.257689	1.35136	0.176579	0.263337	1
RSc0207		putative transporter transmembrane protein	94	102	128	196	126	F	144.012	143.643	185.735	66.3506	113.854	130.719	-0.780637	-1.71789	0.282032	-2.76791	0.00564177	0.0131175	1
RSc0208	tISRso1	ISRSO1-transposase protein	28	36	50	206	61	F	42.8972	50.6975	72.5528	69.7358	55.1198	58.2006	0.165878	1.12185	0.333874	0.496828	0.619311	0.710836	1
RSc0209		hypothetical conserved protein	6	8	7	73	26	F	9.19226	11.2661	10.1574	24.7122	23.4937	15.7643	0.969306	1.9579	0.484389	2.00109	0.0453827	0.0833471	1
RSc0210		hypothetical protein	413	367	574	1656	527	F	632.734	516.833	832.906	560.595	476.199	603.853	-0.336745	-1.2629	0.203106	-1.65798	0.0973224	0.159889	1
RSc0211		hypothetical conserved protein	108	91	116	461	155	F	165.461	128.152	168.322	156.059	140.058	151.611	-0.0483865	-1.03411	0.223989	-0.216021	0.828971	0.879812	1
RSc0212		putative aspartate racemase protein	115	104	103	575	271	F	176.185	146.459	149.459	194.651	244.876	182.326	0.458263	1.37389	0.214772	2.13371	0.0328664	0.0630081	1
RSc0213		glutamine amidotransferase	40	30	42	209	55	F	61.2818	42.2479	60.9443	70.7514	49.6981	56.9847	0.140239	1.10209	0.333952	0.419938	0.67453	0.757811	1
RSc0214		transcription regulator protein	223	160	223	376	153	F	341.646	225.322	323.585	127.285	138.251	231.218	-1.11997	-2.17342	0.222876	-5.02508	5.03221e-07	2.27873e-06	0.00259511
RSc0215		short chain dehydrogenase	367	316	310	28601	12219	F	562.26	445.012	449.827	9682.1	11041.1	4436.06	4.35218	20.4238	0.140132	31.0577	8.96957e-212	4.62561e-208	4.62561e-208
RSc0216		transport transmembrane protein	86	68	85	1949	841	F	131.756	95.762	123.34	659.782	759.93	354.114	2.53	5.77573	0.192067	13.1725	1.26354e-39	7.57685e-38	6.51609e-36
RSc0217		oxidoreductase transmembrane protein	116	108	106	2472	1109	F	177.717	152.093	153.812	836.83	1002.1	464.509	2.45457	5.48151	0.173115	14.1789	1.23817e-45	1.06421e-43	6.38526e-42
RSc0218		hypothetical protein	3540	4179	4890	31667	13777	F	5423.44	5885.14	7095.66	10720	12448.9	8314.64	0.903071	1.87004	0.14284	6.32223	2.57812e-10	1.73568e-09	1.32953e-06
RSc0219		putative acylphosphatase protein	636	681	586	3871	1393	F	974.38	959.028	850.319	1310.42	1258.72	1070.57	0.464761	1.38009	0.124411	3.73568	0.000187208	0.000587246	0.965432
RSc0220		hypothetical protein	158	199	202	1564	501	F	242.063	280.245	293.113	529.45	452.705	359.515	0.837647	1.78713	0.17221	4.8641	1.14981e-06	4.96614e-06	0.00592957
RSc0221		hypothetical protein	1097	1035	554	4737	1631	F	1680.65	1457.55	803.885	1603.58	1473.78	1403.89	0.21814	1.16323	0.24076	0.906047	0.364911	0.475214	1
RSc0222	rtcR	sigma-54 interacting transcription regulator protein	359	310	403	1968	633	F	550.004	436.562	584.775	666.214	571.98	561.907	0.239398	1.1805	0.171063	1.39947	0.161673	0.24486	1
RSc0223		hypothetical protein	19	49	48	349	185	F	29.1088	69.005	69.6507	118.145	167.166	90.6151	1.21221	2.31692	0.345203	3.51158	0.000445449	0.00130745	1
RSc0224	rtcB	RTCB protein	751	988	979	5857	2653	F	1150.57	1391.37	1420.58	1982.73	2397.26	1668.5	0.716163	1.64281	0.146675	4.88265	1.04669e-06	4.55126e-06	0.00539779
RSc0225		hypothetical protein	198	178	252	1362	530	F	303.345	250.671	365.666	461.069	478.909	371.932	0.599983	1.5157	0.187336	3.20271	0.0013614	0.0036152	1
RSc0226	rtcA	RNA 3'-terminal-phosphate cyclase	98	109	73	386	175	F	150.14	153.501	105.927	130.67	158.13	139.674	0.0702138	1.04987	0.246229	0.285156	0.775524	0.839677	1
RSc0227		probable pseudogene (type III effector protein, avrpm1 homologue)	140	148	105	596	216	F	214.486	208.423	152.361	201.76	195.178	194.442	0.049605	1.03498	0.214213	0.231568	0.816873	0.870915	1
RSc0228		probable pseudogene (type III effector protein, C-term fragment, avrpm1 homologue)	68	148	102	615	222	F	104.179	208.423	148.008	208.192	200.6	173.88	0.388179	1.30874	0.269402	1.44089	0.149615	0.230249	1
RSc0229		transcriptional regulators containing a dna-binding hth domain and an aminotransferase domain transcription regulator protein	196	188	204	1639	522	F	300.281	264.754	296.015	554.84	471.681	377.514	0.826205	1.77302	0.166161	4.97233	6.61526e-07	2.94348e-06	0.00341149
RSc0230		hypothetical protein	251	282	246	1456	572	F	384.543	397.131	356.96	492.89	516.861	429.677	0.403381	1.3226	0.147508	2.73464	0.00624494	0.0143453	1
RSc0231		putative (homoserine/homoserine lactone) efflux transmembrane protein	70	73	46	578	231	F	107.243	102.803	66.7486	195.666	208.732	136.239	1.07597	2.10814	0.252397	4.263	2.01703e-05	7.32522e-05	0.104018
RSc0232		hypothetical protein	529519	603846	636060	3156741	1508059	F	811246	850375	922958	1.06863e+06	1.36269e+06	1.00318e+06	0.49037	1.40481	0.132327	3.70575	0.000210764	0.000654764	1
RSc0233		putative integral membrane transmembrane protein	31	24	13	110	61	F	47.4934	33.7983	18.8637	37.2376	55.1198	38.5026	0.390889	1.3112	0.412179	0.948347	0.342953	0.451932	1
RSc0234		transcription regulator protein	12	18	13	98	38	F	18.3845	25.3488	18.8637	33.1753	34.3369	26.0218	0.588965	1.50417	0.414428	1.42115	0.155272	0.237045	1
RSc0235		hypothetical protein	637	540	460	1119	416	F	975.912	760.463	667.486	378.808	375.899	631.713	-1.05947	-2.08417	0.179652	-5.89735	3.69386e-09	2.21503e-08	1.90492e-05
RSc0236		hypothetical protein	203	177	131	777	235	F	311.005	249.263	190.088	263.033	212.347	245.147	-0.064149	-1.04547	0.232044	-0.276452	0.782201	0.843893	1
RSc0237		putative methylmalonyl-CoA mutase protein	879	896	893	4641	1658	F	1346.67	1261.8	1295.79	1571.09	1498.17	1394.7	0.236755	1.17834	0.110951	2.13386	0.0328543	0.0630081	1
RSc0238		putative permease transmembrane protein	63	62	35	188	68	F	96.5188	87.3124	50.7869	63.6424	61.445	71.9411	-0.293415	-1.22554	0.321788	-0.911827	0.36186	0.471836	1
RSc0239		hypothetical protein	111	142	136	980	455	F	170.057	199.974	197.344	331.753	411.139	262.053	0.940094	1.91865	0.192854	4.87464	1.09006e-06	4.71994e-06	0.00562145
RSc0240		hypothetical protein	7	0	8	60	10	F	10.7243	0	11.6084	20.3114	9.03603	10.336	0.575711	1.49041	0.581075	0.990769	0.321798	0.429592	1
RSc0241		hypothetical protein	49	35	40	229	112	F	75.0702	49.2893	58.0422	77.5218	101.203	72.2254	0.507268	1.42136	0.306278	1.65623	0.0976749	0.160366	1
RSc0242		putative hydrolase protein	228	285	245	1171	513	F	349.306	401.355	355.509	396.411	463.548	393.226	0.2119	1.15821	0.163419	1.29667	0.194746	0.284586	1
RSc0243		putative transcriptional regulator transcription regulator protein	145	143	150	501	202	F	222.146	201.382	217.658	169.6	182.528	198.663	-0.275779	-1.21065	0.188773	-1.4609	0.144042	0.22287	1
RSc0244	paaH1	3-hydroxybutyryl-CoA dehydrogenase	1120	1135	1548	6823	2776	F	1715.89	1598.38	2246.23	2309.74	2508.4	2075.73	0.370598	1.29289	0.160086	2.315	0.0206128	0.0416048	1
RSc0245	ripB	Type III effector protein	208	115	235	1367	394	F	318.665	161.95	340.998	462.761	356.019	328.079	0.549964	1.46405	0.274407	2.00419	0.0450494	0.0828234	1
RSc0246		putative calcium binding hemolysin protein	69	53	60	240	81	F	105.711	74.638	87.0633	81.2456	73.1918	84.37	-0.187342	-1.13866	0.275597	-0.679766	0.496652	0.601512	1
RSc0247	tISRso6a	ISRSO6-transposase ORFA protein	0	0	0	0	0	R	NA	NA	NA	NA	NA	NA	NA	NA	NA	NA	NA	NA	NA
RSc0248	tISRso6b	transposase/IS protein	0	0	0	0	0	R	NA	NA	NA	NA	NA	NA	NA	NA	NA	NA	NA	NA	NA
RSc0249		putative calcium binding hemolysin protein	982	1141	1027	4326	1746	F	1504.47	1606.83	1490.23	1464.45	1577.69	1528.73	-0.0134547	-1.00937	0.112897	-0.119177	0.905135	0.936105	1
RSc0250		hypothetical protein	14	31	29	57	21	F	21.4486	43.6562	42.0806	19.2958	18.9757	29.0914	-0.763791	-1.69795	0.423	-1.80565	0.0709728	0.121799	1
RSc0251		hypothetical protein	230	251	258	685	242	F	352.37	353.474	374.372	231.888	218.672	306.155	-0.660173	-1.58027	0.161409	-4.09007	4.3125e-05	0.000147575	0.222396
RSc0252	tISRso7	ISRSO7-transposase protein	46	47	39	199	87	F	70.474	66.1884	56.5912	67.3661	78.6134	67.8466	0.160981	1.11805	0.291502	0.552244	0.580781	0.677622	1
RSc0253		hypothetical protein	303	273	193	935	327	F	464.209	384.456	280.054	316.519	295.478	348.143	-0.285443	-1.21878	0.214857	-1.32853	0.184004	0.272362	1
RSc0254		hypothetical protein	623	713	806	4775	1549	F	954.463	1004.09	1169.55	1616.45	1399.68	1228.85	0.525989	1.43992	0.141548	3.71597	0.000202426	0.000630381	1
RSc0255		hypothetical protein	822	951	900	3634	1621	F	1259.34	1339.26	1305.95	1230.19	1464.74	1319.9	0.0465478	1.03279	0.128145	0.363242	0.716424	0.792972	1
RSc0256	dehH	haloacetate dehalogenase H-1 protein	33	21	25	368	165	F	50.5575	29.5736	36.2764	124.577	149.094	78.0157	1.68119	3.20692	0.309014	5.4405	5.31323e-08	2.78176e-07	0.000274003
RSc0257		Type III effector protein with ankyrin repeats	1290	952	1643	9118	3177	F	1976.34	1340.67	2384.08	3086.66	2870.75	2331.7	0.628831	1.54631	0.202641	3.10317	0.00191458	0.00492935	1
RSc0258		putative beta lactamase protein	43	51	49	341	94	F	65.8779	71.8215	71.1017	115.436	84.9386	81.8352	0.50463	1.41876	0.283442	1.78036	0.0750163	0.127887	1
RSc0259		hypothetical protein	2	2	1	44	4	F	3.06409	2.81653	1.45106	14.895	3.61441	5.16822	0.953598	1.9367	0.58669	1.62539	0.104081	0.168947	1
RSc0260		hypothetical protein	115	115	89	783	251	F	176.185	161.95	129.144	265.064	226.804	191.829	0.641855	1.56033	0.214311	2.99496	0.00274478	0.00685464	1
RSc0261		hydroxymethylglutaryl-CoA lyase	599	464	460	2204	859	F	917.694	653.435	667.486	746.105	776.195	752.183	0.0281779	1.01972	0.174038	0.161906	0.87138	0.912242	1
RSc0262		putative 2-hydroxyacid dehydrogenase oxidoreductase protein	449	429	416	1359	477	F	687.888	604.145	603.639	460.053	431.018	557.349	-0.493545	-1.4079	0.142655	-3.45972	0.000540734	0.00155786	1
RSc0263		hypothetical conserved protein	76	110	100	279	110	F	116.435	154.909	145.106	94.448	99.3963	122.059	-0.500533	-1.41474	0.238022	-2.10289	0.0354757	0.0673595	1
RSc0264		hypothetical protein	234	311	227	784	300	F	358.498	437.97	329.39	265.402	271.081	332.468	-0.474267	-1.38921	0.179899	-2.6363	0.00838165	0.0186875	1
RSc0265		acyl-CoA carboxylase subunit alpha	490	433	391	1355	455	F	750.702	609.778	567.363	458.699	411.139	559.536	-0.547878	-1.46193	0.166724	-3.28613	0.00101573	0.00278032	1
RSc0266	bioB	biotin synthase protein	643	611	576	3343	1140	F	985.104	860.45	835.808	1131.68	1030.11	968.63	0.272754	1.20811	0.134235	2.03192	0.0421613	0.0782108	1
RSc0267		enoyl-CoA hydratase	82	60	36	581	161	F	125.628	84.4959	52.238	196.682	145.48	120.905	0.89608	1.861	0.322349	2.77984	0.00543853	0.0127102	1
RSc0268		putative signal peptide protein	100	75	72	417	197	F	153.204	105.62	104.476	141.164	178.01	136.495	0.373004	1.29505	0.256056	1.45673	0.145192	0.224379	1
RSc0269		putative propionyl-CoA carboxylase (beta subunit) protein	381	377	370	2028	734	F	583.709	530.916	536.891	686.525	663.244	600.257	0.291507	1.22392	0.133997	2.17547	0.0295948	0.0575492	1
RSc0270		hypothetical protein	15	11	5	127	34	F	22.9807	15.4909	7.25528	42.9925	30.7225	23.8884	1.03467	2.04864	0.467835	2.2116	0.026994	0.0529913	1
RSc0271		hypothetical protein	35	33	17	274	118	F	53.6215	46.4727	24.6679	92.7554	106.625	64.8285	1.14214	2.20708	0.340832	3.35104	0.0008051	0.00225402	1
RSc0272		hypothetical protein	55	51	62	288	101	F	84.2624	71.8215	89.9655	97.4947	91.2639	86.9616	0.19599	1.14551	0.263094	0.74494	0.456308	0.564854	1
RSc0273		putative 2-hydroxychromene-2-carboxylate isomerase protein	165	123	129	658	225	F	252.787	173.217	187.186	222.748	203.311	207.85	0.062377	1.04418	0.218034	0.286089	0.77481	0.839608	1
RSc0274		putative acyl CoA dehydrogenase oxidoreductase protein	532	468	482	1594	592	F	815.047	659.068	699.409	539.606	534.933	649.613	-0.423605	-1.34128	0.146137	-2.89868	0.00374736	0.00906007	1
RSc0275		short chain dehydrogenase	86	100	48	627	214	F	131.756	140.826	69.6507	212.254	193.371	149.572	0.780896	1.7182	0.282625	2.76301	0.00572704	0.0132732	1
RSc0276	atoB	acetyl-CoA acetyltransferase	369	356	375	1463	602	F	565.324	501.342	544.146	495.26	543.969	530.008	-0.0492492	-1.03473	0.143267	-0.343758	0.731029	0.804163	1
RSc0277		carbonic anhydrase protein	496	580	617	2184	668	F	759.894	816.793	895.301	739.335	603.607	762.986	-0.286061	-1.21931	0.151126	-1.89286	0.0583763	0.103559	1
RSc0278	aceK	bifunctional isocitrate dehydrogenase kinase/phosphatase protein	800	760	748	2269	1044	F	1225.64	1070.28	1085.39	768.109	943.361	1018.56	-0.394877	-1.31483	0.144674	-2.72942	0.00634452	0.0145416	1
RSc0279		acyl-CoA dehydrogenase oxidoreductase protein	551	548	574	2899	1000	F	844.156	771.729	832.906	981.379	903.603	866.755	0.207286	1.15451	0.126097	1.64387	0.100204	0.16358	1
RSc0280		putative transcription regulator protein	162	139	145	645	205	F	248.191	195.749	210.403	218.348	185.239	211.586	-0.100799	-1.07237	0.201695	-0.499762	0.617243	0.709884	1
RSc0281		hypothetical protein	133	149	127	1012	292	F	203.762	209.831	184.284	342.586	263.852	240.863	0.594998	1.51047	0.199469	2.98292	0.00285517	0.00708912	1
RSc0282		hypothetical protein	205	188	216	790	351	F	314.069	264.754	313.428	267.433	317.165	295.37	-0.0300026	-1.02101	0.180497	-0.166222	0.867982	0.90998	1
RSc0283		hypothetical protein	215	185	191	796	259	F	329.389	260.529	277.152	269.465	234.033	274.114	-0.187456	-1.13875	0.186477	-1.00525	0.314775	0.422402	1
RSc0284		short chain dehydrogenase	40	30	40	324	114	F	61.2818	42.2479	58.0422	109.682	103.011	74.8528	0.921774	1.89444	0.291049	3.16707	0.00153982	0.00404319	1
RSc0285	dsbA1	thiol:disulfide interchange signal peptide protein	3324	3687	3722	16443	6900	F	5092.51	5192.27	5400.83	5566.34	6234.86	5497.36	0.172417	1.12694	0.104681	1.64707	0.0995429	0.162914	1
RSc0286		hypothetical protein	270	311	342	1861	757	F	413.652	437.97	496.261	629.992	684.027	532.38	0.536813	1.45076	0.149344	3.59448	0.000325044	0.000972867	1
RSc0287	argS	arginyl-tRNA synthetase	275	274	332	1986	689	F	421.312	385.864	481.75	672.307	622.582	516.763	0.583108	1.49807	0.1549	3.76443	0.000166929	0.000527807	0.860854
RSc0288		hypothetical protein	572	696	797	3458	1409	F	876.329	980.152	1156.49	1170.61	1273.18	1091.35	0.276865	1.21156	0.149109	1.85679	0.0633404	0.11054	1
RSc0289	vsrA	transmembrane sensor kinase vsrA transcription regulator protein	1571	1692	1629	4784	1600	F	2406.84	2382.78	2363.77	1619.5	1445.76	2043.73	-0.62987	-1.54743	0.109863	-5.73324	9.85287e-09	5.57753e-08	5.08113e-05
RSc0290		entericidin precursor lipoprotein	66	88	86	110	52	F	101.115	123.927	124.791	37.2376	46.9873	86.8116	-1.40346	-2.64535	0.276687	-5.07237	3.92901e-07	1.80587e-06	0.00202619
RSc0291		putative transcription regulator protein	1699	1537	1506	2524	889	F	2602.94	2164.5	2185.29	854.433	803.303	1722.09	-1.46295	-2.75672	0.13097	-11.1701	5.70946e-29	1.77372e-27	2.94437e-25
RSc0292	vsrD	response regulator transcription regulator protein	844	1053	1142	5021	1798	F	1293.05	1482.9	1657.11	1699.73	1624.68	1551.49	0.167636	1.12322	0.136778	1.22561	0.220346	0.314684	1
RSc0293		putative signal peptide protein	3867	3217	3885	24249	7733	F	5924.41	4530.39	5637.35	8208.85	6987.56	6257.71	0.494939	1.40926	0.14551	3.40141	0.000670396	0.00189749	1
RSc0294	metHb	5-methyltetrahydrofolate--homocysteinemethyltransferase	942	993	1084	5174	2026	F	1443.19	1398.41	1572.94	1751.52	1830.7	1599.35	0.280178	1.21434	0.114614	2.44454	0.0145039	0.0305542	1
RSc0295	metHa	5-methyltetrahydrofolate--homocysteinemethyltransferase	236	240	290	2830	1113	F	361.562	337.983	420.806	958.021	1005.71	616.817	1.37097	2.58644	0.149285	9.18357	4.17047e-20	7.12156e-19	2.15071e-16
RSc0296		hypothetical protein	281	269	224	826	334	F	430.504	378.823	325.036	279.62	301.803	343.157	-0.372546	-1.29464	0.177361	-2.10049	0.0356856	0.067733	1
RSc0297		hypothetical protein	2506	2756	3101	9405	3691	F	3839.3	3881.18	4499.72	3183.81	3335.2	3747.84	-0.318742	-1.24724	0.117116	-2.7216	0.00649672	0.0148443	1
RSc0298	pcaD2	B-ketoadipate enol-lactone hydrolase protein	85	86	103	576	203	F	130.224	121.111	149.459	194.989	183.431	155.843	0.487701	1.40221	0.213194	2.28759	0.0221615	0.0444178	1
RSc0299		putative prolin-rich signal peptide protein	46	43	34	184	58	F	70.474	60.5554	49.3359	62.2883	52.409	59.0125	-0.052479	-1.03705	0.314464	-0.166884	0.867461	0.90998	1
RSc0300		transcription regulator protein	154	164	148	710	274	F	235.935	230.955	214.756	240.352	247.587	233.917	0.0990884	1.0711	0.176707	0.560748	0.574969	0.672514	1
RSc0301		hypothetical protein	454	394	516	1887	756	F	695.548	554.856	748.745	638.793	683.124	664.213	-0.0124331	-1.00866	0.162085	-0.0767071	0.938857	0.95818	1
RSc0302		transcription regulator protein	350	308	340	1964	751	F	536.215	433.745	493.359	664.86	678.606	561.357	0.454562	1.37037	0.14816	3.06805	0.00215463	0.00548712	1
RSc0303		hypothetical protein	20	32	31	94	48	F	30.6409	45.0645	44.9827	31.8212	43.3729	39.1764	-0.10481	-1.07535	0.37179	-0.281907	0.778015	0.840785	1
RSc0304		enoyl-CoA hydratase	1128	995	803	3009	1121	F	1728.15	1401.22	1165.2	1018.62	1012.94	1265.22	-0.484053	-1.39867	0.169164	-2.86143	0.0042173	0.0101062	1
RSc0305		hypothetical protein	292	305	299	1770	613	F	447.357	429.521	433.866	599.186	553.908	492.768	0.39697	1.31674	0.140855	2.81828	0.00482818	0.0114058	1
RSc0306		hypothetical protein	358	249	215	1067	347	F	548.472	350.658	311.977	361.204	313.55	377.172	-0.244557	-1.18473	0.235495	-1.03848	0.299047	0.405944	1
RSc0307		putative glutathione peroxidase transmembrane protein	665	711	706	2124	957	F	1018.81	1001.28	1024.45	719.023	864.748	925.66	-0.357587	-1.28128	0.134387	-2.66087	0.00779396	0.0175211	1
RSc0308		hypothetical protein	1859	2084	2140	13470	5652	F	2848.07	2934.82	3105.26	4559.91	5107.16	3711.04	0.699181	1.62358	0.10977	6.36952	1.89616e-10	1.30033e-09	9.77849e-07
RSc0309	aut	putative transferase protein	359	352	297	1095	435	F	550.004	495.709	430.964	370.683	393.067	448.085	-0.360638	-1.28399	0.161512	-2.23289	0.0255561	0.0504566	1
RSc0310		putative signal peptide protein	124	104	57	402	129	F	189.973	146.459	82.7102	136.086	116.565	134.359	-0.129523	-1.09393	0.30795	-0.420597	0.674049	0.757494	1
RSc0311		pantothenate kinase	26	24	7	278	86	F	39.8331	33.7983	10.1574	94.1095	77.7098	51.1216	1.39248	2.62529	0.412933	3.37216	0.000745808	0.00210056	1
RSc0312	birA	biotin--protein ligase	144	120	61	889	300	F	220.614	168.992	88.5144	300.947	271.081	210.03	0.78821	1.72693	0.297225	2.65189	0.00800418	0.0179702	1
RSc0313		hypothetical protein	647	637	661	2184	795	F	991.233	897.064	959.148	739.335	718.364	861.029	-0.375537	-1.29732	0.12313	-3.04993	0.00228898	0.00581204	1
RSc0314		ABC transporter ATP-binding protein	483	507	451	1558	651	F	739.977	713.99	654.426	527.419	588.245	644.812	-0.331898	-1.25867	0.138868	-2.39003	0.0168471	0.0347799	1
RSc0315		signal peptide protein	529	475	430	1747	686	F	810.451	668.926	623.954	591.4	619.871	662.92	-0.207892	-1.155	0.155141	-1.34002	0.180239	0.267865	1
RSc0316		lipoprotein	116	89	97	480	152	F	177.717	125.336	140.752	162.491	137.348	148.729	0.0269301	1.01884	0.235395	0.114404	0.908918	0.938507	1
RSc0317		hypothetical protein	125	135	136	578	144	F	191.506	190.116	197.344	195.666	130.119	180.95	-0.219874	-1.16463	0.231027	-0.951722	0.341238	0.450298	1
RSc0318		hypothetical protein	0	0	0	1	0	R	NA	NA	NA	NA	NA	NA	NA	NA	NA	NA	NA	NA	NA
RSc0319	plcN	non-hemolytic phospholipase C signal peptide protein	339	250	233	749	258	F	519.363	352.066	338.096	253.554	233.129	339.242	-0.69968	-1.62414	0.214328	-3.26452	0.00109648	0.00297608	1
RSc0320		hypothetical protein	23	17	19	51	29	F	35.237	23.9405	27.5701	17.2647	26.2045	26.0433	-0.369161	-1.2916	0.425254	-0.868094	0.385343	0.495688	1
RSc0321		Type III effector protein	353	285	391	2051	750	F	540.812	401.355	567.363	694.311	677.702	576.309	0.438208	1.35492	0.174059	2.51758	0.0118165	0.0254398	1
RSc0322	lipA	lipoyl synthase	2313	2668	2777	12221	4761	F	3543.62	3757.25	4029.58	4137.09	4302.05	3953.92	0.158215	1.11591	0.106973	1.47901	0.139137	0.216288	1
RSc0323	lipB	lipoyltransferase	1693	1435	1320	4918	2082	F	2593.75	2020.86	1915.39	1664.86	1881.3	2015.23	-0.291234	-1.22369	0.155808	-1.86919	0.0615968	0.108115	1
RSc0324		hypothetical conserved protein	10659	10566	9679	34800	16438	F	16330.1	14879.7	14044.8	11780.6	14853.4	14377.7	-0.177765	-1.13113	0.133878	-1.32781	0.184242	0.272635	1
RSc0325		DNA-binding transcriptional activator GcvA	1474	1645	1518	3698	1397	F	2258.23	2316.59	2202.7	1251.86	1262.33	1858.34	-0.839344	-1.78924	0.103337	-8.12243	4.5694e-16	5.49287e-15	2.35644e-12
RSc0326		hypothetical protein	63	93	92	220	68	F	96.5188	130.969	133.497	74.4751	61.445	99.3809	-0.76857	-1.70358	0.267792	-2.87002	0.00410441	0.00985401	1
RSc0327	dac	penicillin-binding transmembrane protein	537	581	605	2588	989	F	822.708	818.202	877.889	876.098	893.663	857.712	0.0743853	1.05291	0.12084	0.615567	0.538181	0.639935	1
RSc0328		hypothetical protein	222	210	211	1181	448	F	340.114	295.736	306.173	399.796	404.814	349.326	0.351233	1.27565	0.158269	2.21921	0.0264725	0.052027	1
RSc0329		putative ferredoxin 2FE-2S protein	244	300	273	711	332	F	373.819	422.479	396.138	240.69	299.996	346.624	-0.553256	-1.46739	0.173744	-3.18432	0.00145095	0.00382936	1
RSc0330	dctA1	C4-dicarboxylate transporter DctA	1190	1252	1148	3711	1786	F	1823.13	1763.15	1665.81	1256.26	1613.83	1624.44	-0.285517	-1.21885	0.141395	-2.01928	0.0434579	0.0801833	1
RSc0331	dctB2	C4-dicarboxylate transport sensor kinase transcription regulator protein	337	340	265	1047	290	F	516.299	478.81	384.53	354.434	262.045	399.223	-0.551839	-1.46595	0.198419	-2.78118	0.00541621	0.0126673	1
RSc0332	dctD2	C4-dicarboxylate transport response regulator transcription regulator protein	499	558	531	1437	573	F	764.49	785.812	770.511	486.458	517.764	665.007	-0.618855	-1.53566	0.127818	-4.84171	1.28727e-06	5.52286e-06	0.00663848
RSc0333		putative transmembrane protein	1248	1228	1256	4302	1791	F	1911.99	1729.35	1822.53	1456.33	1618.35	1707.71	-0.243645	-1.18398	0.116732	-2.08721	0.0368687	0.0698501	1
RSc0334		hypothetical protein	279	264	245	3199	1265	F	427.44	371.782	355.509	1082.94	1143.06	676.145	1.50878	2.8457	0.142947	10.5548	4.82526e-26	1.28267e-24	2.48839e-22
RSc0335		putative transmembrane protein	828	787	836	1526	565	F	1268.53	1108.3	1213.08	516.587	510.535	923.408	-1.20516	-2.30563	0.12666	-9.51495	1.81793e-21	3.39676e-20	9.37505e-18
RSc0336		signal peptide protein	236	216	206	5980	2440	F	361.562	304.185	298.917	2024.37	2204.79	1038.76	2.67787	6.3991	0.14101	18.9906	2.03797e-80	7.00655e-78	1.05098e-76
RSc0337		polyphenol oxidase B precursor	4356	4246	4279	57929	26565	F	6673.58	5979.49	6209.07	19610.3	24004.2	12495.3	1.77383	3.4196	0.124192	14.283	2.79426e-46	2.57321e-44	1.441e-42
RSc0338		Mg(2+) chelatase family protein	80	86	86	368	128	F	122.564	121.111	124.791	124.577	115.661	121.741	-0.0266583	-1.01865	0.224716	-0.118631	0.905568	0.936105	1
RSc0339		hypothetical protein	1331	1812	1625	6010	2386	F	2039.15	2551.78	2357.97	2034.52	2156	2227.88	-0.143732	-1.10476	0.130187	-1.10404	0.269575	0.372607	1
RSc0340		hypothetical protein	663	792	719	4827	1728	F	1015.75	1115.35	1043.31	1634.05	1561.43	1273.98	0.58918	1.50439	0.115429	5.10428	3.32056e-07	1.5441e-06	0.00171241
RSc0341		signal peptide protein	27	36	32	395	157	F	41.3652	50.6975	46.4338	133.717	141.866	82.8158	1.47991	2.78932	0.277189	5.33899	9.34639e-08	4.71618e-07	0.000481993
RSc0342	glnK	nitrogen regulatory P-II transcription regulator protein	446	507	505	2326	884	F	683.292	713.99	732.783	787.405	798.785	743.251	0.157178	1.1151	0.124092	1.26663	0.205287	0.296628	1
RSc0343	amtB	ammonium transporter	1564	1761	1535	12649	5893	F	2396.12	2479.95	2227.37	4281.98	5324.93	3342.07	1.00663	2.00921	0.131431	7.65898	1.87413e-14	1.94857e-13	9.66489e-11
RSc0344	gshA	Glutamate--cysteine ligase GshA	2333	2721	2907	9495	3788	F	3574.26	3831.89	4218.22	3214.28	3422.85	3652.3	-0.221934	-1.1663	0.115894	-1.91498	0.0554955	0.0994407	1
RSc0345	gshB	glutathione synthetase	986	1093	1156	5925	2223	F	1510.6	1539.23	1677.42	2005.75	2008.71	1748.34	0.34592	1.27096	0.110662	3.12592	0.00177249	0.00460489	1
RSc0346		hypothetical protein	424	345	271	1477	482	F	649.587	485.851	393.236	499.999	435.536	492.842	-0.116408	-1.08403	0.20949	-0.555675	0.578433	0.675646	1
RSc0347	pstH	phosphohistidinoprotein-hexosephosphotransferase	352	390	339	884	338	F	539.28	549.223	491.908	299.255	305.418	437.017	-0.789419	-1.72838	0.14686	-5.37533	7.64422e-08	3.91472e-07	0.000394212
RSc0348	ptsI	phosphoenolpyruvate-protein phosphotransferase transmembrane	1682	1637	1598	6253	2436	F	2576.9	2305.33	2318.79	2116.79	2201.18	2303.8	-0.151829	-1.11098	0.110621	-1.37251	0.169905	0.255155	1
RSc0349	bfd	putative bacterioferritin-associated ferredoxin protein	10861	16887	16615	31222	13917	F	16639.5	23781.4	24109.3	10569.4	12575.4	17535	-0.875144	-1.83419	0.170744	-5.12547	2.96804e-07	1.39021e-06	0.00153062
RSc0350	bfr	bacterioferritin	2267	2757	2746	5852	2436	F	3473.14	3882.58	3984.6	1981.04	2201.18	3104.51	-0.84689	-1.79862	0.117424	-7.21224	5.50398e-13	4.95359e-12	2.8384e-09
RSc0351	thiF	molybdopterin biosynthesis protein MoeB	139	140	104	744	246	F	212.954	197.157	150.91	251.861	222.286	207.034	0.335399	1.26173	0.212146	1.58099	0.113881	0.183012	1
RSc0352		putative carboxy-terminal processing protease transmembrane protein	6693	7151	7146	36705	14294	F	10254	10070.5	10369.2	12425.5	12916.1	11207.1	0.306583	1.23678	0.0898396	3.41256	0.000643547	0.00182618	1
RSc0353	gpmA	phosphoglyceromutase	332	349	449	4372	1546	F	508.639	491.484	651.524	1480.02	1396.97	905.728	1.36135	2.56926	0.155617	8.74809	2.16985e-18	3.16099e-17	1.11899e-14
RSc0354		hypothetical protein	95	78	107	429	159	F	145.544	109.845	155.263	145.226	143.673	139.91	0.0760836	1.05415	0.233266	0.326166	0.744298	0.815109	1
RSc0355	grxC	glutaredoxin 3 (GRX3) protein	980	786	846	1461	666	F	1501.4	1106.9	1227.59	494.583	601.799	986.455	-1.1999	-2.29724	0.168176	-7.13476	9.69527e-13	8.57607e-12	4.99985e-09
RSc0356	secB	preprotein translocase subunit SecB	3968	4196	4656	14966	6122	F	6079.15	5909.08	6756.12	5066.34	5531.86	5868.51	-0.235959	-1.17769	0.111692	-2.1126	0.0346353	0.0659823	1
RSc0357	gpsA	NAD(P)H-dependent glycerol-3-phosphate dehydrogenase	700	536	595	1455	526	F	1072.43	754.83	863.378	492.551	475.295	731.697	-0.869474	-1.827	0.170138	-5.11042	3.21445e-07	1.49617e-06	0.00165769
RSc0358	yibK	putative tRNA/rRNA methyltransferase protein	490	473	568	1171	413	F	750.702	666.109	824.2	396.411	373.188	602.122	-0.938589	-1.91665	0.149577	-6.27496	3.49717e-10	2.32409e-09	1.80349e-06
RSc0359		putative competence protein F-related protein	18	4	1	76	25	F	27.5768	5.63306	1.45106	25.7278	22.5901	16.5957	0.681687	1.60401	0.566292	1.20377	0.228677	0.325231	1
RSc0360	bioC	putative biotin synthesis protein (methyltransferase)	340	309	324	1617	566	F	520.895	435.154	470.142	547.392	511.439	497.004	0.155518	1.11382	0.149642	1.03926	0.298682	0.405556	1
RSc0361		hypothetical protein	1092	1101	939	4104	1774	F	1672.99	1550.5	1362.54	1389.3	1602.99	1515.66	-0.0321512	-1.02254	0.137822	-0.23328	0.815544	0.869902	1
RSc0362	coxB	putative cytochrome C oxidase polypeptide II precursor (cytochrome AA3 subunit 2) transmembrane protein	3420	3476	3834	15121	6239	F	5239.59	4895.13	5563.35	5118.81	5637.58	5290.89	0.0387416	1.02722	0.11078	0.349715	0.726553	0.800947	1
RSc0363	coxA	cytochrome C oxidase polypeptide I	2993	2779	3061	15175	7035	F	4585.41	3913.57	4441.68	5137.09	6356.84	4886.92	0.407788	1.32665	0.134754	3.02617	0.00247672	0.00624264	1
RSc0364		hypothetical protein	319	268	361	1096	423	F	488.722	377.415	523.831	371.022	382.224	428.643	-0.292064	-1.22439	0.178057	-1.64029	0.100945	0.164686	1
RSc0365	ctaG	cytochrome C oxidase assembly protein	1856	1818	1934	4023	1613	F	2843.47	2560.22	2806.34	1361.88	1457.51	2205.89	-0.949486	-1.93118	0.111654	-8.50381	1.83462e-17	2.43843e-16	9.46113e-14
RSc0366		hypothetical protein	1246	1323	1326	2864	1146	F	1908.93	1863.13	1924.1	969.531	1035.53	1540.24	-0.915248	-1.88589	0.108907	-8.40398	4.31607e-17	5.64924e-16	2.2258e-13
RSc0367	coxC	cytochrome C oxidase subunit III transmembrane protein	3006	3038	3046	15743	7065	F	4605.32	4278.31	4419.92	5329.37	6383.95	5003.37	0.396456	1.31627	0.118687	3.34034	0.000836746	0.00232745	1
RSc0368		hypothetical protein	12	26	18	88	38	F	18.3845	36.6149	26.119	29.79	34.3369	29.0491	0.199579	1.14836	0.415085	0.480815	0.630648	0.72112	1
RSc0369		putative transmembrane cytochrome oxidase complex biogenesis factor transmembrane protein	407	338	393	1357	529	F	623.542	475.993	570.265	459.376	478.006	521.436	-0.243555	-1.18391	0.160812	-1.51453	0.129891	0.204472	1
RSc0370		hypothetical protein	555	567	681	2882	1022	F	850.284	798.486	988.169	975.624	923.482	907.209	0.110909	1.07991	0.139798	0.79335	0.427574	0.537935	1
RSc0371	ctaA	putative heme O oxygenase (cytochrome aa3- controlling) transmembrane protein	746	745	875	1920	713	F	1142.9	1049.16	1269.67	649.965	644.269	951.194	-0.823076	-1.76917	0.133674	-6.15732	7.39844e-10	4.73959e-09	3.81537e-06
RSc0372	ctaB	protoheme IX farnesyltransferase	305	269	384	1014	409	F	467.273	378.823	557.205	343.263	369.573	423.228	-0.38345	-1.30446	0.188143	-2.03808	0.0415416	0.0772835	1
RSc0373		lipoprotein	391	370	418	962	471	F	599.029	521.058	606.541	325.659	425.597	495.577	-0.609787	-1.52603	0.172253	-3.54006	0.000400033	0.00118357	1
RSc0374	rpoH	RNA polymerase factor sigma-32	2922	3353	3274	16575	6710	F	4476.63	4721.91	4750.76	5611.02	6063.17	5124.7	0.325157	1.2528	0.1002	3.24509	0.00117414	0.00315719	1
RSc0375		hypothetical protein	28	12	8	127	45	F	42.8972	16.8992	11.6084	42.9925	40.6621	31.0119	0.664541	1.58506	0.462347	1.43732	0.150627	0.23153	1
RSc0376		hypothetical protein	869	918	956	4731	1863	F	1331.35	1292.79	1387.21	1601.55	1683.41	1459.26	0.293252	1.2254	0.110738	2.64816	0.00809306	0.0181358	1
RSc0377		putative pirin-like protein	418	325	282	4980	1679	F	640.394	457.686	409.198	1685.85	1517.15	942.055	1.63025	3.09568	0.187756	8.68286	3.85955e-18	5.46805e-17	1.99037e-14
RSc0378	trpD3	hypothetical protein	98	73	74	765	217	F	150.14	102.803	107.378	258.97	196.082	163.075	0.887384	1.84982	0.248324	3.5735	0.000352245	0.00105123	1
RSc0379	nasD	putative nitrate ATP-binding ABC transporter protein	5	20	17	122	29	F	7.66022	28.1653	24.6679	41.2998	26.2045	25.5996	0.596477	1.51202	0.475616	1.25411	0.209801	0.302104	1
RSc0380	nasE	putative nitrate transmembrane ABC transporter protein	9	13	7	124	33	F	13.7884	18.3074	10.1574	41.9769	29.8189	22.8098	1.11266	2.16244	0.453223	2.455	0.0140885	0.0298131	1
RSc0381	nasF	putative nitrate transporter protein	30	39	30	259	99	F	45.9613	54.9223	43.5317	87.6775	89.4567	64.3099	0.816562	1.7612	0.297984	2.74029	0.00613856	0.0141261	1
RSc0382		response regulator transcription regulator protein	125	135	97	429	161	F	191.506	190.116	140.752	145.226	145.48	162.616	-0.250649	-1.18974	0.221725	-1.13045	0.258286	0.358831	1
RSc0383		hypothetical protein	664	648	639	6114	2608	F	1017.28	912.555	927.225	2069.73	2356.6	1456.68	1.2015	2.29979	0.125418	9.57996	9.70843e-22	1.86815e-20	5.00664e-18
RSc0384		maleylacetoacetate isomerase (glutathione transferase zeta 1) protein	585	584	688	4933	1794	F	896.246	822.426	998.326	1669.94	1621.06	1201.6	0.851404	1.80426	0.12947	6.57607	4.83057e-11	3.50863e-10	2.49113e-07
RSc0385		hypothetical protein	568	439	402	793	350	F	870.201	618.228	583.324	268.449	316.261	531.293	-1.20669	-2.30807	0.199859	-6.03768	1.56342e-09	9.79658e-09	8.06258e-06
RSc0386	ftsY	putative cell division protein	1400	1367	1420	4840	1783	F	2144.86	1925.1	2060.5	1638.45	1611.12	1876.01	-0.327361	-1.25472	0.109536	-2.98861	0.00280246	0.00697168	1
RSc0387		putative zinc protease protein	858	813	973	7637	2842	F	1314.49	1144.92	1411.88	2585.3	2568.04	1804.93	0.986098	1.98082	0.127155	7.75508	8.82871e-15	9.46562e-14	4.55296e-11
RSc0388		putative Zinc protease-like signal peptide protein	402	384	356	2602	856	F	615.882	540.774	516.576	880.838	773.484	665.51	0.562657	1.47699	0.147174	3.82306	0.000131803	0.000423231	0.679709
RSc0389		hypothetical protein	158	116	74	468	181	F	242.063	163.359	107.378	158.429	163.552	166.956	-0.0797941	-1.05687	0.293177	-0.27217	0.785491	0.845851	1
RSc0390	coaD	phosphopantetheine adenylyltransferase	2073	2496	2566	8289	3839	F	3175.93	3515.03	3723.41	2806.02	3468.93	3337.86	-0.145318	-1.10597	0.13537	-1.07349	0.28305	0.388422	1
RSc0391		ferredoxin protein	488	591	656	2425	975	F	747.638	832.284	951.893	820.919	881.013	846.749	0.0100467	1.00699	0.145572	0.0690153	0.944977	0.961952	1
RSc0392		prolin-rich transmembrane protein	21	15	29	224	69	F	32.1729	21.124	42.0806	75.8292	62.3486	46.7111	1.00543	2.00755	0.366225	2.7454	0.00604376	0.0139266	1
RSc0393	pth	peptidyl-tRNA hydrolase	464	434	450	2159	892	F	710.868	611.187	652.975	730.872	806.014	702.383	0.218136	1.16323	0.13834	1.57682	0.114838	0.18432	1
RSc0394	rplY	50S ribosomal protein L25/general stress protein Ctc	2633	3021	3080	16343	6336	F	4033.87	4254.37	4469.25	5532.49	5725.23	4803.04	0.401208	1.32061	0.101352	3.95858	7.53982e-05	0.000250857	0.388829
RSc0395	prsA	ribose-phosphate pyrophosphokinase	763	686	829	4878	1822	F	1168.95	966.069	1202.93	1651.32	1646.36	1327.12	0.56024	1.47451	0.13505	4.14838	3.34835e-05	0.000116751	0.172674
RSc0396	ipk	4-diphosphocytidyl-2-C-methyl-D-erythritolkinase	8675	7627	7177	13593	5816	F	13290.5	10740.8	10414.2	4601.55	5255.35	8860.49	-1.20303	-2.30223	0.13954	-8.62143	6.61246e-18	9.16679e-17	3.41004e-14
RSc0397	lolB	outer membrane lipoprotein LolB	560	500	325	1871	708	F	857.945	704.132	471.593	633.377	639.751	661.36	-0.0871547	-1.06227	0.21801	-0.399773	0.689323	0.770199	1
RSc0398		hypothetical protein	2212	2329	2380	14654	5509	F	3388.88	3279.85	3453.51	4960.72	4977.95	4012.18	0.55487	1.46904	0.0952106	5.82782	5.61555e-09	3.2871e-08	2.89594e-05
RSc0399	mutM	formamidopyrimidine-DNA glycosylase	516	492	521	1603	734	F	790.535	692.866	756	542.653	663.244	689.06	-0.307672	-1.23771	0.150049	-2.05047	0.0403187	0.0752529	1
RSc0400		hypothetical protein	3914	4621	5022	16576	6736	F	5996.42	6507.59	7287.2	5611.36	6086.67	6297.85	-0.172151	-1.12674	0.120935	-1.4235	0.154592	0.236147	1
RSc0401	mutY	A/G-specific adenine glycosylase protein	177	134	144	583	216	F	271.172	188.707	208.952	197.359	195.178	212.274	-0.175559	-1.1294	0.211423	-0.830366	0.406332	0.516249	1
RSc0402		hypothetical protein	1019	886	823	2533	980	F	1561.15	1247.72	1194.22	857.479	885.531	1149.22	-0.604577	-1.52053	0.149318	-4.04892	5.14543e-05	0.000174687	0.26535
RSc0403		hypothetical protein	1933	1909	2036	5710	2352	F	2961.44	2688.38	2954.35	1932.97	2125.27	2532.48	-0.495762	-1.41006	0.112398	-4.41076	1.03009e-05	3.91175e-05	0.0531216
RSc0404		putative signal peptide protein	634	638	663	7625	3072	F	971.316	898.473	962.05	2581.24	2775.87	1637.79	1.48985	2.8086	0.113941	13.0757	4.53467e-39	2.62756e-37	2.33853e-35
RSc0405	ptsK	HPr kinase/phosphorylase	1058	1254	1348	4720	2021	F	1620.9	1765.96	1956.02	1597.83	1826.18	1753.38	-0.0579548	-1.04099	0.132234	-0.438275	0.661187	0.747586	1
RSc0406	ptsN	putative nitrogen regulatory IIA (enzyme IIA- Ntr) (phosphotransferase enzyme II, A component) transcription regulator protein	992	1219	1201	5148	2150	F	1519.79	1716.67	1742.72	1742.72	1942.75	1732.93	0.147601	1.10773	0.123241	1.19766	0.231049	0.327701	1
RSc0407		putative sigma-54 modulation protein	30261	39563	36275	225581	100777	F	46361.2	55715.2	52637	76364.4	91062.4	64428	0.690385	1.61371	0.128329	5.37981	7.45639e-08	3.83376e-07	0.000384526
RSc0408	rpoN1	RNA polymerase factor sigma-54	13568	17634	15631	54317	23760	F	20786.8	24833.3	22681.5	18387.6	21469.6	21631.7	-0.190137	-1.14087	0.12419	-1.53102	0.125764	0.199191	1
RSc0409		ABC transporter ATP-binding protein	839	851	821	2138	839	F	1285.39	1198.43	1191.32	723.763	758.123	1031.4	-0.719261	-1.64634	0.118424	-6.07363	1.25051e-09	7.87409e-09	6.44888e-06
RSc0410		putative signal peptide protein	302	379	402	1139	407	F	462.677	533.732	583.324	385.578	367.766	466.616	-0.473253	-1.38824	0.158258	-2.9904	0.00278613	0.0069411	1
RSc0411		hypothetical protein	268	285	363	684	250	F	410.588	401.355	526.733	231.55	225.901	359.225	-0.939826	-1.9183	0.180273	-5.21334	1.85474e-07	8.94753e-07	0.000956491
RSc0412		hypothetical protein	633	471	542	1102	399	F	969.784	663.293	786.472	373.053	360.537	630.628	-1.10803	-2.15552	0.178613	-6.20353	5.52098e-10	3.59038e-09	2.84717e-06
RSc0413		hypothetical protein	642	620	677	3196	1204	F	983.572	873.124	982.365	1081.92	1087.94	1001.78	0.195178	1.14487	0.123111	1.58538	0.11288	0.181629	1
RSc0414		putative glutathione-regulated potassium-efflux system K+/H+ antiporter transmembrane protein	1608	1489	1538	3350	1234	F	2463.53	2096.91	2231.72	1134.05	1115.05	1808.25	-0.998392	-1.99777	0.119293	-8.36921	5.80073e-17	7.49734e-16	2.99144e-13
RSc0415		hypothetical protein	826	971	919	4665	2276	F	1265.47	1367.42	1333.52	1579.21	2056.6	1520.44	0.449771	1.36582	0.144819	3.10574	0.00189805	0.00489657	1
RSc0416		hypothetical protein	498	641	547	7473	3664	F	762.958	902.697	793.727	2529.78	3310.8	1659.99	1.79879	3.47928	0.154419	11.6487	2.32943e-31	8.83299e-30	1.20129e-27
RSc0417	apt	adenine phosphoribosyltransferase	555	555	424	2169	856	F	850.284	781.587	615.248	734.257	773.484	750.972	0.00854385	1.00594	0.163172	0.0523609	0.958241	0.971618	1
RSc0418		transport transmembrane protein	212	229	270	790	276	F	324.793	322.493	391.785	267.433	249.394	311.18	-0.410186	-1.32886	0.173756	-2.36069	0.0182407	0.037284	1
RSc0419		hypothetical protein	700	708	722	3374	1506	F	1072.43	997.051	1047.66	1142.18	1360.83	1124.03	0.262306	1.19939	0.131844	1.98951	0.0466449	0.0854521	1
RSc0420	uvrA1	excinuclease ABC subunit A	830	1051	1217	6337	2324	F	1271.6	1480.09	1765.93	2145.22	2099.97	1752.56	0.48672	1.40126	0.151559	3.21142	0.00132079	0.00351279	1
RSc0421		putative multidrug-efflux transporter transmembrane protein	393	382	382	833	251	F	602.093	537.957	554.303	281.99	226.804	440.63	-1.11693	-2.16885	0.163906	-6.81444	9.46306e-12	7.49632e-11	4.8801e-08
RSc0422	ssb	single-strand DNA-binding protein	2293	2758	3263	4743	1796	F	3512.98	3883.99	4734.79	1605.62	1622.87	3072.05	-1.30464	-2.47023	0.144542	-9.02604	1.77992e-19	2.81565e-18	9.17903e-16
RSc0423		hypothetical protein	58	65	81	152	55	F	88.8586	91.5372	117.536	51.4555	49.6981	79.817	-0.912353	-1.88211	0.279586	-3.26323	0.00110148	0.00298652	1
RSc0424		signal peptide protein	64	57	72	337	129	F	98.0508	80.2711	104.476	114.082	116.565	102.689	0.277082	1.21174	0.249486	1.11061	0.266736	0.369277	1
RSc0425		hypothetical protein	8	3	2	53	13	F	12.2564	4.22479	2.90211	17.9417	11.7468	9.81436	0.792153	1.73166	0.561333	1.4112	0.158185	0.240496	1
RSc0426		hypothetical protein	7	11	15	41	12	F	10.7243	15.4909	21.7658	13.8795	10.8432	14.5407	-0.272091	-1.20756	0.500504	-0.543635	0.586693	0.683437	1
RSc0427		3-oxoacyl-(acyl carrier protein) synthase I	80	62	56	385	98	F	122.564	87.3124	81.2591	130.331	88.5531	102.004	0.176518	1.13015	0.29106	0.606465	0.544206	0.645611	1
RSc0428		hypothetical protein	10	9	4	54	16	F	15.3204	12.6744	5.80422	18.2803	14.4576	13.3074	0.407773	1.32664	0.517308	0.788258	0.430546	0.540619	1
RSc0429		hypothetical protein	84	92	87	211	98	F	128.692	129.56	126.242	71.4284	88.5531	108.895	-0.663844	-1.5843	0.243477	-2.72652	0.00640065	0.0146573	1
RSc0430		putative transmembrane protein	60	63	35	219	86	F	91.9226	88.7207	50.7869	74.1366	77.7098	76.6553	-0.0224301	-1.01567	0.312079	-0.0718731	0.942703	0.96066	1
RSc0431		hypothetical protein	26	27	6	72	17	F	39.8331	38.0231	8.70633	24.3737	15.3612	25.2595	-0.394956	-1.3149	0.499635	-0.790489	0.429242	0.539508	1
RSc0432		hypothetical protein	44	32	44	212	79	F	67.4099	45.0645	63.8464	71.7669	71.3846	63.8945	0.265884	1.20237	0.306558	0.867318	0.385768	0.495987	1
RSc0433		hypothetical protein	12	4	10	72	18	F	18.3845	5.63306	14.5106	24.3737	16.2648	15.8333	0.511994	1.42602	0.510865	1.00221	0.316243	0.424099	1
RSc0434		acyl carrier protein	393	419	485	1011	389	F	602.093	590.063	703.762	342.247	351.501	517.933	-0.852286	-1.80536	0.149923	-5.68483	1.30939e-08	7.3238e-08	6.75254e-05
RSc0435	fabG	3-ketoacyl-(acyl-carrier-protein) reductase	311	267	290	1302	487	F	476.466	376.007	420.806	440.757	440.054	430.818	0.0533502	1.03767	0.160058	0.333318	0.738894	0.811085	1
RSc0436		hypothetical protein	88	84	82	414	176	F	134.82	118.294	118.987	140.149	159.034	134.257	0.25511	1.19343	0.223329	1.1423	0.253328	0.353945	1
RSc0437		hypothetical protein	27	7	17	146	53	F	41.3652	9.85785	24.6679	49.4244	47.8909	34.6413	0.782565	1.72019	0.449161	1.74228	0.0814592	0.136657	1
RSc0438		hypothetical protein	5	7	12	184	43	F	7.66022	9.85785	17.4127	62.2883	38.8549	27.2148	1.7307	3.31889	0.456204	3.7937	0.000148418	0.000472172	0.765391
RSc0439		putative lipase/esterase protein	234	237	224	1397	464	F	358.498	333.759	325.036	472.917	419.272	381.896	0.392674	1.31282	0.158073	2.48413	0.0129869	0.0276636	1
RSc0440		putative signal peptide protein	434	520	507	2553	992	F	664.907	732.297	735.685	864.25	896.374	778.703	0.30323	1.2339	0.127187	2.38413	0.0171194	0.0352715	1
RSc0441	gntK	thermoresistant gluconokinase (gluconate kinase 2) protein	3217	3366	3447	7137	2924	F	4928.59	4740.22	5001.79	2416.04	2642.13	3945.75	-0.945114	-1.92534	0.102367	-9.23258	2.64196e-20	4.6029e-19	1.36246e-16
RSc0442		acyl-CoA synthetase	925	942	809	6175	2180	F	1417.14	1326.59	1173.9	2090.38	1969.85	1595.57	0.629968	1.54753	0.126264	4.98928	6.06046e-07	2.71536e-06	0.00312538
RSc0443		glycin-rich signal peptide protein	17	16	23	101	35	F	26.0447	22.5322	33.3743	34.1909	31.6261	29.5536	0.237519	1.17896	0.39739	0.597699	0.550041	0.651334	1
RSc0444		putative signal peptide protein	47	34	37	233	30	F	72.0061	47.881	53.6891	78.8759	27.1081	55.912	-0.0827626	-1.05904	0.410704	-0.201514	0.840297	0.888176	1
RSc0445		putative signal peptide protein	20	18	31	90	23	F	30.6409	25.3488	44.9827	30.4671	20.7829	30.4445	-0.316303	-1.24514	0.414626	-0.762862	0.445545	0.555263	1
RSc0446		lipoprotein	26	26	33	69	33	F	39.8331	36.6149	47.8848	23.3581	29.8189	35.502	-0.583083	-1.49805	0.373963	-1.5592	0.118949	0.189855	1
RSc0447		hypothetical protein	1480	1630	1434	3253	1555	F	2267.43	2295.47	2080.81	1101.22	1405.1	1830.01	-0.812988	-1.75685	0.139758	-5.81712	5.98695e-09	3.48867e-08	3.08747e-05
RSc0448	queF	7-cyano-7-deazaguanine reductase	511	587	672	1668	711	F	782.875	826.651	975.109	564.657	642.461	758.351	-0.508207	-1.42228	0.151009	-3.3654	0.000764318	0.002148	1
RSc0449	ilvA	threonine dehydratase	993	1048	1184	5163	1897	F	1521.32	1475.86	1718.05	1747.8	1714.13	1635.43	0.13803	1.1004	0.119498	1.15508	0.248057	0.347807	1
RSc0450		putative ATP-sensitive inward rectifier potassium channel related transmembrane protein	146	121	118	839	295	F	223.678	170.4	171.225	284.021	266.563	223.177	0.53422	1.44816	0.200272	2.66747	0.00764256	0.0172409	1
RSc0451		hypothetical conserved protein	312	334	394	1794	749	F	477.998	470.36	571.716	607.311	676.798	560.837	0.33298	1.25961	0.154116	2.16057	0.0307283	0.0594842	1
RSc0452		putative transmembrane protein	859	793	796	1671	756	F	1316.03	1116.75	1155.04	565.672	683.124	967.323	-0.927327	-1.90175	0.145903	-6.35578	2.07373e-10	1.41271e-09	1.06942e-06
RSc0453		hypothetical protein	91	127	75	434	185	F	139.416	178.85	108.829	146.919	167.166	148.236	0.129568	1.09397	0.250942	0.516327	0.605626	0.699958	1
RSc0454		putative oxidoreductase protein	4635	4998	5266	21796	8369	F	7101.02	7038.51	7641.26	7378.45	7562.25	7344.3	0.0407429	1.02864	0.0971772	0.419264	0.675023	0.757913	1
RSc0455		hypothetical protein	295	251	273	503	168	F	451.953	353.474	396.138	170.277	151.805	304.73	-1.27396	-2.41824	0.182849	-6.96727	3.23151e-12	2.70095e-11	1.66649e-08
RSc0456		ATP-binding transport ABC transporter protein	1060	1044	1067	6928	3070	F	1623.97	1470.23	1548.28	2345.29	2774.06	1952.36	0.716371	1.64304	0.125377	5.71373	1.10529e-08	6.2251e-08	5.69997e-05
RSc0457		hypothetical protein	936	865	738	1458	593	F	1433.99	1218.15	1070.88	493.567	535.836	950.485	-1.24874	-2.37634	0.155698	-8.02029	1.05498e-15	1.22811e-14	5.44051e-12
RSc0458	ubiE	ubiquinone/menaquinone biosynthesis methyltransferase	20842	26527	23339	24000	9936	F	31930.9	37357	33866.2	8124.56	8978.2	24051.4	-1.98883	-3.96915	0.113642	-17.5009	1.41117e-68	3.46544e-66	7.27743e-65
RSc0459		hypothetical protein	12064	16486	17600	51743	20326	F	18482.6	23216.6	25538.6	17516.2	18366.6	20624.1	-0.316067	-1.24493	0.145538	-2.17172	0.0298767	0.0580099	1
RSc0460		hypothetical protein	514	472	459	1218	526	F	787.471	664.701	666.035	412.321	475.295	601.164	-0.662424	-1.58274	0.152859	-4.33357	1.4671e-05	5.43524e-05	0.0756585
RSc0461	ubiB	putative ubiquinone biosynthesis protein UbiB	845	860	946	1811	674	F	1294.58	1211.11	1372.7	613.066	609.028	1020.1	-1.06884	-2.09775	0.122545	-8.72207	2.73151e-18	3.92379e-17	1.40864e-14
RSc0462		hypothetical protein	46	64	54	332	82	F	70.474	90.1289	78.357	112.39	74.0954	85.089	0.226353	1.16987	0.29408	0.769698	0.441479	0.551929	1
RSc0463		sodium/solute symporter transmembrane protein	729	763	746	2912	1230	F	1116.86	1074.51	1082.49	985.78	1111.43	1074.21	-0.0595351	-1.04213	0.12191	-0.488353	0.6253	0.716435	1
RSc0464		hypothetical protein	747	811	810	2693	1171	F	1144.44	1142.1	1175.36	911.643	1058.12	1086.33	-0.229307	-1.17227	0.12557	-1.82613	0.0678301	0.117186	1
RSc0465		hypothetical protein	474	638	654	4504	1658	F	726.189	898.473	948.99	1524.71	1498.17	1119.31	0.803981	1.74591	0.145151	5.53891	3.04359e-08	1.62819e-07	0.000156958
RSc0466	aspS	aspartyl-tRNA synthetase	2598	3060	3120	17576	6473	F	3980.25	4309.29	4527.29	5949.89	5849.02	4923.15	0.461805	1.37726	0.105086	4.39453	1.11011e-05	4.194e-05	0.0572482
RSc0467		hypothetical protein	303	258	214	1936	720	F	464.209	363.332	310.526	655.381	650.594	488.808	0.764912	1.69927	0.184254	4.15141	3.30439e-05	0.000115374	0.170408
RSc0468	ntpA	dATP pyrophosphohydrolase	536	603	643	2307	924	F	821.176	849.183	933.029	780.973	834.929	843.858	-0.103765	-1.07457	0.129	-0.804379	0.421178	0.531966	1
RSc0469		hypothetical protein	418	385	399	2026	717	F	640.394	542.182	578.971	685.848	647.883	619.056	0.183122	1.13534	0.140683	1.30167	0.19303	0.28272	1
RSc0470		hypothetical protein	224	222	244	1168	277	F	343.178	312.635	354.058	395.395	250.298	331.113	-0.0482546	-1.03401	0.215852	-0.223554	0.823104	0.875485	1
RSc0471		putative transferase protein	379	378	334	1335	426	F	580.645	532.324	484.653	451.929	384.935	486.897	-0.3358	-1.26208	0.15878	-2.11487	0.0344409	0.0656848	1
RSc0472		putative transcription regulator protein	1189	1475	1146	5570	2037	F	1821.6	2077.19	1662.91	1885.57	1840.64	1857.58	0.00715918	1.00497	0.130043	0.0550522	0.956097	0.970016	1
RSc0473		putative acyl-CoA dehydrogenase oxidoreductase protein	1300	1506	1203	10265	4532	F	1991.66	2120.85	1745.62	3474.94	4095.13	2685.64	0.941243	1.92018	0.13452	6.99707	2.61365e-12	2.20238e-11	1.34786e-08
RSc0474		putative 3-hydroxyacyl-CoA dehydrogenase oxidoreductase protein	879	1178	852	11327	4777	F	1346.67	1658.94	1236.3	3834.45	4316.51	2478.57	1.50151	2.83139	0.148957	10.0801	6.76313e-24	1.53645e-22	3.48775e-20
RSc0475		acetyl-CoA acetyltransferase	431	574	459	5179	2195	F	660.311	808.344	666.035	1753.21	1983.41	1174.26	1.36994	2.58459	0.143025	9.57827	9.86815e-22	1.88482e-20	5.08901e-18
RSc0476		enoyl-CoA hydratase	188	273	217	2079	876	F	288.024	384.456	314.879	703.79	791.556	496.541	1.1552	2.22715	0.169986	6.79584	1.07681e-11	8.49098e-11	5.5531e-08
RSc0477		hypothetical protein	107	68	65	805	271	F	163.929	95.762	94.3186	272.511	244.876	174.279	1.078	2.11111	0.261927	4.11564	3.86101e-05	0.000133008	0.199112
RSc0478		ABC transporter ATP-binding protein	469	540	546	2679	888	F	718.529	760.463	792.276	906.904	802.399	796.114	0.175263	1.12917	0.132596	1.32178	0.18624	0.27504	1
RSc0479		putative transcription regulator protein	2697	2853	2289	6856	2545	F	4131.92	4017.78	3321.47	2320.92	2299.67	3218.35	-0.717934	-1.64482	0.128527	-5.58585	2.32565e-08	1.26113e-07	0.000119934
RSc0480	gdhA	glutamate dehydrogenase (NAD(P)+) oxidoreductase protein	12343	15356	14371	65482	28448	F	18910	21625.3	20853.1	22167.2	25705.7	21852.3	0.223759	1.16777	0.116814	1.91552	0.0554266	0.0993863	1
RSc0481		amino-acid-binding periplasmic (PBP) ABC transporter protein	8095	9087	9300	54996	23668	F	12401.9	12796.9	13494.8	18617.4	21386.5	15739.5	0.627306	1.54468	0.108772	5.76719	8.06056e-09	4.63415e-08	4.15683e-05
RSc0482	gltJ	glutamate/aspartate transmembrane ABC transporter protein	862	997	952	4980	2028	F	1320.62	1404.04	1381.4	1685.85	1832.51	1524.88	0.35723	1.28096	0.112526	3.17464	0.00150021	0.00394725	1
RSc0483	gltK	glutamate/aspartate transmembrane ABC transporter protein	1088	1112	1152	5215	2234	F	1666.86	1565.99	1671.62	1765.4	2018.65	1737.7	0.20696	1.15425	0.118378	1.7483	0.0804121	0.135518	1
RSc0484	gltL	putative glutamate/aspartate transport ATP- binding ABC transporter protein	3393	3611	3530	11397	4386	F	5198.23	5085.24	5122.23	3858.15	3963.2	4645.41	-0.390796	-1.31112	0.0927178	-4.2149	2.49887e-05	8.89348e-05	0.128866
RSc0485		hypothetical protein	337	319	409	1538	743	F	516.299	449.236	593.482	520.649	671.377	550.209	0.188715	1.13975	0.180422	1.04596	0.295579	0.402402	1
RSc0486	ttuD2	putative hydroxypyruvate reductase oxidoreductase protein	260	276	257	1012	319	F	398.331	388.681	372.921	342.586	288.249	358.154	-0.280726	-1.21481	0.163513	-1.71684	0.0860084	0.143218	1
RSc0487	pyrC	dihydroorotase	350	311	346	1852	700	F	536.215	437.97	502.065	626.945	632.522	547.144	0.350688	1.27517	0.147705	2.37425	0.0175849	0.036072	1
RSc0488		putative transmembrane protein	276	232	217	824	273	F	422.844	326.717	314.879	278.943	246.684	318.013	-0.415945	-1.33417	0.190228	-2.18657	0.0287743	0.0561653	1
RSc0489		hypothetical protein	1775	1964	2303	4904	1840	F	2719.38	2765.83	3341.78	1660.12	1662.63	2429.95	-0.814465	-1.75865	0.129629	-6.28304	3.32006e-10	2.21495e-09	1.71215e-06
RSc0490	rplM	50S ribosomal protein L13	6201	8223	8690	40405	14131	F	9500.21	11580.2	12609.7	13678	12768.8	12027.4	0.232475	1.17485	0.137943	1.6853	0.0919313	0.152049	1
RSc0491	rpsI	30S ribosomal protein S9	4702	5226	5208	26050	10199	F	7203.67	7359.59	7557.1	8818.53	9215.84	8030.95	0.288287	1.22119	0.0928437	3.10508	0.00190228	0.00490502	1
RSc0492		hypothetical protein	1940	2099	2063	5704	2118	F	2972.17	2955.95	2993.53	1930.94	1913.83	2553.28	-0.624931	-1.54214	0.0971147	-6.43498	1.23492e-10	8.6528e-10	6.36846e-07
RSc0493		hypothetical protein	2545	2891	2488	10778	4250	F	3899.05	4071.29	3610.23	3648.6	3840.31	3813.9	-0.0439953	-1.03096	0.106776	-0.412035	0.680314	0.762525	1
RSc0494		iron-sulfur cluster insertion protein ErpA	3596	3824	4388	7241	2539	F	5509.23	5385.2	6367.23	2451.25	2294.25	4401.43	-1.26404	-2.40168	0.118909	-10.6303	2.15307e-26	5.84388e-25	1.11034e-22
RSc0495	anmK	anhydro-N-acetylmuramic acid kinase	632	641	454	3824	1411	F	968.252	902.697	658.779	1294.51	1274.98	1019.84	0.59464	1.5101	0.171369	3.46995	0.000520563	0.00150732	1
RSc0496	tyrS	tyrosyl-tRNA synthetase	1708	1861	2011	6110	2352	F	2616.73	2620.78	2918.07	2068.38	2125.27	2469.85	-0.371742	-1.29391	0.109476	-3.39566	0.000684644	0.00193676	1
RSc0497		D-tyrosyl-tRNA deacylase	340	337	316	1052	341	F	520.895	474.585	458.534	356.126	308.128	423.654	-0.528858	-1.44279	0.157128	-3.36577	0.000763304	0.00214633	1
RSc0498		hypothetical protein	176	243	233	714	256	F	269.64	342.208	338.096	241.706	231.322	284.594	-0.409772	-1.32848	0.181714	-2.25503	0.0241314	0.0479006	1
RSc0499	gpmB	putative phosphoglycerate mutase 2 protein	954	1057	1138	2649	1073	F	1461.57	1488.54	1651.3	896.748	969.566	1293.54	-0.711127	-1.63708	0.121926	-5.83244	5.46221e-09	3.20098e-08	2.81686e-05
RSc0500	ruvB	Holliday junction DNA helicase B	473	440	452	1858	646	F	724.657	619.636	655.877	628.976	583.727	642.575	-0.132168	-1.09594	0.13967	-0.946283	0.344004	0.453137	1
RSc0501	ruvA	Holliday junction DNA helicase motor protein	327	296	306	982	354	F	500.978	416.846	444.023	332.43	319.875	402.831	-0.465818	-1.3811	0.157277	-2.96178	0.00305871	0.0075581	1
RSc0502	glpQ	putative glycerophosphoryl diester phosphodiesterase, periplasmic precursor protein	157	193	201	1900	779	F	240.531	271.795	291.662	643.194	703.906	430.218	1.30163	2.46507	0.159704	8.15022	3.63271e-16	4.39763e-15	1.87339e-12
RSc0503	ruvC	Holliday junction resolvase	287	250	213	688	230	F	439.697	352.066	309.075	232.904	207.829	308.314	-0.709056	-1.63473	0.196839	-3.60222	0.000315512	0.000945987	1
RSc0504	purH	bifunctionalphosphoribosylaminoimidazolecarboxamide formyltransferase/IMP cyclohydrolase	1343	1418	1467	10550	3807	F	2057.54	1996.92	2128.7	3571.42	3440.02	2638.92	0.760961	1.69462	0.101587	7.49075	6.84803e-14	6.76538e-13	3.53153e-10
RSc0505	fis	DNA-binding protein Fis	88	94	98	265	123	F	134.82	132.377	142.203	89.7087	111.143	122.05	-0.436637	-1.35345	0.234582	-1.86134	0.0626963	0.109639	1
RSc0506		NIFR3-like protein	665	743	682	2620	853	F	1018.81	1046.34	989.62	886.931	770.773	942.495	-0.289792	-1.22246	0.128024	-2.26357	0.0236003	0.0469548	1
RSc0507		amino acid dehydrogenase transmembrane protein	225	132	120	676	204	F	344.71	185.891	174.127	228.842	184.335	223.581	-0.168273	-1.12371	0.284484	-0.591501	0.554185	0.655038	1
RSc0508	ubiH	hypothetical protein	146	99	68	955	268	F	223.678	139.418	98.6718	323.29	242.165	205.445	0.823165	1.76928	0.295392	2.78668	0.00532504	0.012471	1
RSc0509	pepP	XAA-Pro aminopeptidase	245	217	196	1724	638	F	375.351	305.593	284.407	583.614	576.498	425.093	0.833753	1.78232	0.168107	4.95965	7.0619e-07	3.1314e-06	0.00364182
RSc0510		hypothetical protein	725	662	655	1114	461	F	1110.73	932.271	950.441	377.115	416.561	757.424	-1.31342	-2.4853	0.144033	-9.11888	7.59028e-20	1.25058e-18	3.91431e-16
RSc0511		nucleotidyl transferase family protein	32	29	21	373	57	F	49.0254	40.8397	30.4722	126.269	51.5053	59.6224	1.01419	2.01977	0.397016	2.55454	0.0106328	0.0231363	1
RSc0512		Branched-chain amino acid transport	108	118	121	422	176	F	165.461	166.175	175.578	142.857	159.034	161.821	-0.164525	-1.1208	0.203805	-0.807264	0.419514	0.530254	1
RSc0513		hypothetical protein	191	156	106	599	174	F	292.62	219.689	153.812	202.775	157.227	205.225	-0.279159	-1.21349	0.266526	-1.0474	0.294916	0.401712	1
RSc0514		hypothetical protein	247	227	200	1350	448	F	378.415	319.676	290.211	457.006	404.814	370.024	0.382704	1.30378	0.17528	2.18339	0.029007	0.0565982	1
RSc0515		organic solvent tolerance transmembrane protein	3006	3175	3249	9121	3604	F	4605.32	4471.24	4714.48	3087.67	3256.58	4027.06	-0.532099	-1.44603	0.0977008	-5.44621	5.14546e-08	2.70215e-07	0.000265351
RSc0516	surA	peptidyl-prolyl cis-trans isomerase	3429	3506	3505	9169	3535	F	5253.38	4937.37	5085.95	3103.92	3194.24	4314.97	-0.688939	-1.6121	0.0963376	-7.1513	8.59616e-13	7.64317e-12	4.43304e-09
RSc0517	pdxA	4-hydroxythreonine-4-phosphate dehydrogenase	221	169	145	679	229	F	338.582	237.997	210.403	229.857	206.925	244.753	-0.249662	-1.18893	0.227981	-1.0951	0.273471	0.376479	1
RSc0518	ksgA	dimethyladenosine transferase	395	486	423	1710	590	F	605.157	684.416	613.797	578.875	533.126	603.074	-0.185467	-1.13719	0.139505	-1.32947	0.183694	0.271981	1
RSc0519		hypothetical protein	102	91	82	279	85	F	156.268	128.152	118.987	94.448	76.8062	114.932	-0.606928	-1.52301	0.250195	-2.42582	0.0152738	0.03198	1
RSc0520	gloA	lactoylglutathione lyase	140	134	168	347	181	F	214.486	188.707	243.777	117.468	163.552	185.598	-0.607504	-1.52362	0.229306	-2.64932	0.00806538	0.0180919	1
RSc0521		hypothetical protein	306	270	281	1062	404	F	468.805	380.231	407.747	359.512	365.055	396.27	-0.205237	-1.15288	0.160381	-1.27969	0.200655	0.291652	1
RSc0522		putative acyltransferase transmembrane protein	300	402	366	1043	326	F	459.613	566.122	531.086	353.08	294.574	440.895	-0.660138	-1.58023	0.168255	-3.92343	8.72962e-05	0.000289323	0.450187
RSc0523		D,D-heptose 1,7-bisphosphate phosphatase	415	440	496	785	289	F	635.798	619.636	719.724	265.741	261.141	500.408	-1.29906	-2.46068	0.14805	-8.77444	1.71759e-18	2.51637e-17	8.85763e-15
RSc0524	glyS	glycyl-tRNA synthetase subunit beta	731	819	880	3485	1232	F	1119.92	1153.37	1276.93	1179.75	1113.24	1168.64	-0.0441639	-1.03109	0.122547	-0.360384	0.71856	0.794684	1
RSc0525		putative signal peptide protein	23	16	7	236	65	F	35.237	22.5322	10.1574	79.8915	58.7342	41.3105	1.37784	2.59878	0.422659	3.25993	0.00111442	0.0030184	1
RSc0526	glyQ	glycyl-tRNA synthetase subunit alpha	586	594	771	2605	814	F	897.778	836.509	1118.76	881.853	735.533	894.087	-0.226343	-1.16987	0.166138	-1.36238	0.173079	0.259166	1
RSc0527	lnt	apolipoprotein N-acyltransferase	495	537	500	1181	334	F	758.362	756.238	725.528	399.796	301.803	588.345	-1.05874	-2.08311	0.161723	-6.54662	5.88555e-11	4.25095e-10	3.03518e-07
RSc0528		hypothetical protein	1171	1210	1226	2811	1163	F	1794.02	1704	1778.99	951.589	1050.89	1455.9	-0.80771	-1.75043	0.114299	-7.06666	1.58707e-12	1.36408e-11	8.1845e-09
RSc0529		putative metalloprotease	37	38	52	450	158	F	56.6856	53.514	75.4549	152.335	142.769	96.1519	1.18643	2.27588	0.268104	4.42524	9.63348e-06	3.67726e-05	0.0496798
RSc0530		PHOH-like protein	92	108	117	848	275	F	140.948	152.093	169.774	287.068	248.491	199.675	0.775763	1.7121	0.200875	3.86193	0.000112496	0.000366483	0.580142
RSc0531		hypothetical protein	511	538	612	3879	1436	F	782.875	757.646	888.046	1313.13	1297.57	1007.85	0.681216	1.60349	0.127939	5.32452	1.0122e-07	5.0827e-07	0.000521993
RSc0532		hypothetical protein	400	408	385	2025	808	F	612.818	574.572	558.656	685.51	730.111	632.333	0.277136	1.21179	0.13329	2.0792	0.0375993	0.0709368	1
RSc0533		putative transmembrane protein	21	23	18	334	95	F	32.1729	32.3901	26.119	113.067	85.8422	57.9182	1.57493	2.97922	0.332979	4.72983	2.24713e-06	9.338e-06	0.0115885
RSc0534		lipoprotein transmembrane	224	170	225	1380	596	F	343.178	239.405	326.488	467.162	538.547	382.956	0.709093	1.63478	0.192342	3.68663	0.000227243	0.000700473	1
RSc0535		putative signal peptide protein	2	8	2	13	8	F	3.06409	11.2661	2.90211	4.4008	7.22882	5.77239	-0.0104787	-1.00729	0.584743	-0.0179201	0.985703	0.99089	1
RSc0536	fabG	3-ketoacyl-(acyl-carrier-protein) reductase	82	272	42	534	118	F	125.628	383.048	60.9443	180.771	106.625	171.403	-0.237845	-1.17923	0.575858	-0.413026	0.679587	0.762042	1
RSc0537	fadE	acyl-CoA dehydrogenase	387	606	311	1594	676	F	592.901	853.408	451.278	539.606	610.835	609.606	-0.133181	-1.09671	0.231121	-0.576238	0.564454	0.664891	1
RSc0538		putative transcription regulator protein	275	432	252	1403	654	F	421.312	608.37	365.666	474.948	590.956	492.251	0.185831	1.13747	0.220121	0.844222	0.398546	0.508639	1
RSc0539	rhlE1	ATP-dependent RNA helicase protein	1070	867	949	3739	1109	F	1639.29	1220.97	1377.05	1265.74	1002.1	1301.03	-0.307528	-1.23759	0.16611	-1.85135	0.0641185	0.111634	1
RSc0540		serine/threonine protein kinase	888	822	917	1595	579	F	1360.46	1157.59	1330.62	539.945	523.186	982.359	-1.25344	-2.38409	0.131366	-9.54161	1.40625e-21	2.64673e-20	7.25204e-18
RSc0541		pirin-like protein	44	54	59	778	218	F	67.4099	76.0463	85.6123	263.371	196.985	137.885	1.52224	2.87237	0.250219	6.08363	1.17491e-09	7.43953e-09	6.05902e-06
RSc0542		transcription regulator protein	197	214	204	1089	410	F	301.813	301.369	296.015	368.652	370.477	327.665	0.296593	1.22824	0.155292	1.9099	0.056146	0.100397	1
RSc0543		response regulator transcription regulator protein	123	118	65	486	213	F	188.441	166.175	94.3186	164.522	192.467	161.185	0.236403	1.17805	0.279282	0.84647	0.397291	0.507764	1
RSc0544		hypothetical protein	23	28	20	123	50	F	35.237	39.4314	29.0211	41.6384	45.1801	38.1016	0.289336	1.22208	0.360815	0.801896	0.422613	0.533517	1
RSc0545		oxidoreductase protein	110	85	97	640	179	F	168.525	119.702	140.752	216.655	161.745	161.476	0.396642	1.31644	0.240896	1.64653	0.0996555	0.162952	1
RSc0546		hypothetical protein	4	2	5	25	14	F	6.12818	2.81653	7.25528	8.46308	12.6504	7.4627	0.591804	1.50713	0.568609	1.04079	0.297972	0.404806	1
RSc0547		putative sugar transporter transmembrane protein	1436	1185	826	5067	2156	F	2200.02	1668.79	1198.57	1715.3	1948.17	1746.17	0.112732	1.08127	0.211946	0.531888	0.594804	0.690339	1
RSc0548		hypothetical protein	50	25	14	86	22	F	76.6022	35.2066	20.3148	29.113	19.8793	36.2232	-0.665468	-1.58608	0.463632	-1.43534	0.151191	0.23216	1
RSc0549		transmembrane sensor histidine kinase transcription regulator protein	547	438	438	1153	377	F	838.028	616.82	635.562	390.317	340.658	564.277	-0.904375	-1.87173	0.178018	-5.08025	3.76929e-07	1.73857e-06	0.00194382
RSc0550		response regulator transcription regulator protein	454	362	283	1354	383	F	695.548	509.792	410.649	458.361	346.08	484.086	-0.400112	-1.31961	0.226455	-1.76685	0.0772534	0.131267	1
RSc0551	recA	recombinase A	6689	8263	8879	39106	14527	F	10247.8	11636.5	12883.9	13238.3	13126.6	12226.6	0.183716	1.13581	0.123081	1.49265	0.135529	0.211879	1
RSc0552	recX	recombination regulator RecX	379	388	297	2343	862	F	580.645	546.407	430.964	793.16	778.905	626.016	0.587134	1.50226	0.161125	3.64396	0.000268474	0.000819244	1
RSc0553		hypothetical protein	391	424	399	1438	580	F	599.029	597.104	578.971	486.796	524.09	557.198	-0.227096	-1.17048	0.13483	-1.68432	0.0921203	0.152264	1
RSc0554	sucC	succinyl-CoA synthetase subunit beta	2673	3131	3047	25095	8992	F	4095.15	4409.28	4421.37	8495.24	8125.19	5909.25	0.940995	1.91985	0.0988676	9.51773	1.77007e-21	3.31935e-20	9.12823e-18
RSc0555	sucD	succinyl-CoA synthetase subunit alpha	831	999	971	10404	3224	F	1273.13	1406.86	1408.98	3522	2913.21	2104.83	1.22471	2.33708	0.130534	9.38229	6.45542e-21	1.17221e-19	3.32906e-17
RSc0556		hypothetical protein	317	284	300	638	265	F	485.658	399.947	435.317	215.978	239.455	355.271	-0.936072	-1.91331	0.167599	-5.58519	2.33441e-08	1.26456e-07	0.000120386
RSc0557	pilA1	type 4 fimbrial pilin signal peptide protein	230	231	191	533	202	F	352.37	325.309	277.152	180.433	182.528	263.558	-0.790222	-1.72934	0.18346	-4.30732	1.65241e-05	6.08242e-05	0.0852147
RSc0558	pilA	type 4 fimbrial pilin signal peptide protein	9257	9798	11629	53078	22389	F	14182.1	13798.2	16874.3	17968.1	20230.8	16610.7	0.348881	1.27357	0.127543	2.73539	0.00623063	0.0143252	1
RSc0559		hypothetical protein	1646	1962	1928	4865	2032	F	2521.74	2763.01	2797.64	1646.92	1836.12	2313.09	-0.625088	-1.54231	0.115387	-5.41731	6.05037e-08	3.12951e-07	0.000312018
RSc0560	moaC	molybdenum cofactor biosynthesis protein C	234	273	262	2927	1029	F	358.498	384.456	380.177	990.858	929.807	608.759	1.34128	2.53376	0.136695	9.81222	9.97471e-23	2.06585e-21	5.14396e-19
RSc0561		putative signal peptide protein	702	894	886	2908	899	F	1075.49	1258.99	1285.64	984.426	812.339	1083.38	-0.415853	-1.33409	0.146802	-2.83274	0.00461511	0.0109678	1
RSc0562		hypothetical protein	56	38	40	118	44	F	85.7945	53.514	58.0422	39.9457	39.7585	55.411	-0.656181	-1.57591	0.332601	-1.97288	0.0485093	0.0886472	1
RSc0563		hypothetical protein	97	91	72	455	136	F	148.608	128.152	104.476	154.028	122.89	131.631	0.127791	1.09262	0.247189	0.516974	0.605174	0.699776	1
RSc0564		hypothetical protein	376	377	400	1161	480	F	576.049	530.916	580.422	393.026	433.729	502.828	-0.441245	-1.35778	0.14395	-3.06526	0.00217479	0.00553572	1
RSc0565	rfaF	ADP-heptose--lipopolysaccharide heptosyltransferase II protein	401	328	222	1735	631	F	614.35	461.911	322.134	587.338	570.173	511.181	0.300811	1.23184	0.229867	1.30863	0.19066	0.280363	1
RSc0566		hypothetical protein	66	48	46	315	124	F	101.115	67.5967	66.7486	106.635	112.047	90.8283	0.450261	1.36629	0.280032	1.60789	0.10786	0.174587	1
RSc0567	ilvE1	branched-chain amino acid aminotransferase	612	684	745	4528	1698	F	937.611	963.253	1081.04	1532.83	1534.32	1209.81	0.618616	1.5354	0.122002	5.07055	3.96672e-07	1.82158e-06	0.00204564
RSc0568		hypothetical protein	166	180	155	1230	423	F	254.319	253.488	224.914	416.384	382.224	306.266	0.697249	1.62141	0.16833	4.14216	3.44046e-05	0.00011972	0.177425
RSc0569		Branched-chain amino acid transport	18	2	8	85	35	F	27.5768	2.81653	11.6084	28.7745	31.6261	20.4805	0.800084	1.7412	0.529474	1.51109	0.130765	0.205721	1
RSc0570		hypothetical protein	36	30	33	434	109	F	55.1536	42.2479	47.8848	146.919	98.4927	78.1396	1.25407	2.38513	0.308875	4.06011	4.90497e-05	0.000166853	0.252949
RSc0571	pgk	phosphoglycerate kinase	1870	1956	1915	7142	2577	F	2864.92	2754.57	2778.77	2417.73	2328.58	2628.92	-0.235959	-1.17769	0.0994265	-2.3732	0.0176348	0.03616	1
RSc0572	pykA1	pyruvate kinase	2660	2762	3186	8556	3237	F	4075.24	3889.63	4623.06	2896.41	2924.96	3681.86	-0.522485	-1.43643	0.116323	-4.49169	7.06616e-06	2.75644e-05	0.0364402
RSc0573	fbaA	fructose-1,6-bisphosphate aldolase	1870	1724	1947	7370	2749	F	2864.92	2427.85	2825.21	2494.92	2484	2619.38	-0.118849	-1.08587	0.118597	-1.00212	0.316286	0.424099	1
RSc0574	hemH	phosphoribosylaminoimidazole-succinocarboxamidesynthase	1122	985	911	2384	939	F	1718.95	1387.14	1321.91	807.039	848.483	1216.71	-0.821484	-1.76722	0.147834	-5.5568	2.74768e-08	1.48219e-07	0.000141698
RSc0575	purE	phosphoribosylaminoimidazole carboxylase catalytic subunit protein	269	290	223	927	360	F	412.12	408.397	323.585	313.811	325.297	356.642	-0.250558	-1.18967	0.172571	-1.45191	0.146525	0.226169	1
RSc0576	purK	phosphoribosylaminoimidazole carboxylase ATPase subunit	1254	1315	1187	5895	2221	F	1921.18	1851.87	1722.4	1995.59	2006.9	1899.59	0.126546	1.09168	0.109345	1.15731	0.247146	0.346716	1
RSc0577		hypothetical protein	502	546	525	2469	791	F	769.086	768.912	761.804	835.814	714.75	770.073	0.0199817	1.01395	0.134195	0.1489	0.881632	0.919243	1
RSc0578	tISRso8b	ISRSO8-transposase orfB protein	4	10	4	13	0	F	6.12818	14.0826	5.80422	4.4008	0	6.08317	-0.866716	-1.82351	0.586645	-1.47741	0.139566	0.216659	1
RSc0579	tISRso8a	ISRSO8-transposase orfA protein	0	1	0	0	0	F	0	1.40826	0	0	0	0.281653	-0.15224	-1.11129	0.26638	-0.571514	0.567651	0.665918	1
RSc0580		putative lipase / esterase protein	217	205	199	755	300	F	332.454	288.694	288.76	255.585	271.081	287.315	-0.201368	-1.14979	0.170457	-1.18134	0.237466	0.335418	1
RSc0581		putative phosphoglycolate phosphatase protein	1266	1448	1581	2668	1371	F	1939.57	2039.17	2294.12	903.18	1238.84	1682.97	-0.950646	-1.93274	0.1604	-5.92671	3.09059e-09	1.88172e-08	1.59382e-05
RSc0582		AvrD-related protein	1364	1583	1895	5102	2383	F	2089.71	2229.28	2749.75	1727.15	2153.29	2189.83	-0.276647	-1.21138	0.158755	-1.7426	0.0814031	0.136608	1
RSc0583	mobB2	molybdopterin-guanine dinucleotide biosynthesis protein B	88	59	72	381	176	F	134.82	83.0876	104.476	128.977	159.034	122.079	0.395143	1.31507	0.265795	1.48664	0.137109	0.213876	1
RSc0584		D-alanyl-D-alanine carboxypeptidase	176	103	129	608	222	F	269.64	145.051	187.186	205.822	200.6	201.66	0.0202355	1.01413	0.254496	0.0795122	0.936625	0.956281	1
RSc0585		putative transport transmembrane protein	810	925	879	3126	1138	F	1240.96	1302.64	1275.48	1058.22	1028.3	1181.12	-0.283909	-1.21749	0.111556	-2.54499	0.0109282	0.0236834	1
RSc0586		hypothetical protein	1642	1872	1926	13662	5613	F	2515.62	2636.27	2794.73	4624.91	5071.92	3528.69	0.863848	1.81989	0.109281	7.90486	2.68231e-15	2.98761e-14	1.38327e-11
RSc0587		hypothetical protein	429	423	374	1817	744	F	657.247	595.696	542.695	615.097	672.28	616.603	0.101428	1.07283	0.145907	0.695157	0.486957	0.593814	1
RSc0588		hypothetical protein	1980	2179	1999	4472	1696	F	3033.45	3068.61	2900.66	1513.88	1532.51	2409.82	-0.97129	-1.96059	0.100867	-9.62945	6.00513e-22	1.18653e-20	3.09684e-18
RSc0589		amidase	11	9	8	135	37	F	16.8525	12.6744	11.6084	45.7006	33.4333	24.0538	1.27822	2.42539	0.442683	2.88743	0.00388399	0.00936846	1
RSc0590		putative transcription regulator protein	1174	1277	1082	4045	1820	F	1798.62	1798.35	1570.04	1369.33	1644.56	1636.18	-0.192386	-1.14265	0.135393	-1.42094	0.155334	0.237069	1
RSc0591		hypothetical protein	3483	3573	3078	9250	4081	F	5336.11	5031.73	4466.35	3131.34	3687.6	4330.63	-0.53069	-1.44462	0.129148	-4.10916	3.97093e-05	0.000136612	0.204781
RSc0592		hypothetical protein	265	378	352	801	321	F	405.992	532.324	510.772	271.157	290.056	402.06	-0.769655	-1.70486	0.173242	-4.44265	8.88588e-06	3.40703e-05	0.0458245
RSc0593		hypothetical protein	172	162	208	1603	582	F	263.512	228.139	301.82	542.653	525.897	372.404	0.993365	1.99082	0.17185	5.78043	7.4512e-09	4.29819e-08	3.84258e-05
RSc0594		hypothetical protein	40	138	99	2789	667	F	61.2818	194.34	143.655	944.141	602.703	389.224	1.99141	3.97627	0.485689	4.10019	4.12817e-05	0.000141455	0.21289
RSc0595		putative outer membrane receptor signal peptide protein	989	2975	2843	25917	8878	F	1515.19	4189.59	4125.35	8773.51	8022.18	5325.16	1.10115	2.14525	0.4616	2.3855	0.0170558	0.0351686	1
RSc0596		hypothetical protein	17	20	19	247	76	F	26.0447	28.1653	27.5701	83.6152	68.6738	46.8138	1.34565	2.54145	0.345988	3.8893	0.000100535	0.00033065	0.518459
RSc0597		hypothetical protein	4	3	0	69	8	F	6.12818	4.22479	0	23.3581	7.22882	8.18798	1.1727	2.25433	0.584519	2.00626	0.0448289	0.0825357	1
RSc0598		hypothetical protein	554	481	380	1775	730	F	848.752	677.375	551.401	600.879	659.63	667.607	-0.133182	-1.09671	0.186867	-0.712713	0.476024	0.583378	1
RSc0599		putative transcription regulator protein	508	501	533	3158	1144	F	778.278	705.54	773.413	1069.06	1033.72	872.002	0.478356	1.39315	0.124031	3.85673	0.000114913	0.000373649	0.592608
RSc0600		hypothetical protein	3	6	3	86	15	F	4.59613	8.44959	4.35317	29.113	13.554	12.0132	1.29387	2.45185	0.545353	2.37254	0.0176662	0.0362102	1
RSc0601		hypothetical protein	538	661	590	2615	837	F	824.24	930.863	856.123	885.238	756.315	850.556	-0.080347	-1.05727	0.138083	-0.581874	0.560652	0.660891	1
RSc0602		hypothetical protein	87	67	54	139	63	F	133.288	94.3537	78.357	47.0547	56.927	81.9961	-0.909786	-1.87877	0.305702	-2.97606	0.0029198	0.00723566	1
RSc0603		hypothetical protein	93	145	180	484	162	F	142.48	204.198	261.19	163.845	146.384	183.619	-0.363821	-1.28683	0.257014	-1.41557	0.156901	0.238966	1
RSc0604		hydrolase oxidoreductase protein	265	212	193	1991	703	F	405.992	298.552	280.054	674	635.233	458.766	0.9728	1.96265	0.185844	5.23449	1.65442e-07	8.01112e-07	0.000853185
RSc0605	adhC2	bifunctional: glutathione-dependent formaldehyde dehydrogenase/alcohol dehydrogenase class III	304	274	342	2536	809	F	465.741	385.864	496.261	858.495	731.015	587.475	0.809675	1.75282	0.164034	4.93601	7.97391e-07	3.51465e-06	0.00411214
RSc0606		putative methyl-accepting chemotaxis transmembrane protein	31	21	16	146	40	F	47.4934	29.5736	23.2169	49.4244	36.1441	37.1705	0.323677	1.25152	0.398812	0.811603	0.41702	0.527359	1
RSc0607		putative glutathione S-transferase protein	1489	1339	1388	3500	1554	F	2281.21	1885.67	2014.07	1184.83	1404.2	1753.99	-0.663118	-1.5835	0.138131	-4.80063	1.58165e-06	6.69119e-06	0.00815656
RSc0608	avrA	type III effector protein AvrA	14223	12688	22596	112188	42974	F	21790.3	17868.1	32788.1	37978.2	38831.4	29851.2	0.647652	1.56662	0.207912	3.11502	0.0018393	0.00476168	1
RSc0609		putative lipoprotein	463	408	665	3166	1236	F	709.336	574.572	964.952	1071.76	1116.85	887.496	0.529458	1.44339	0.198972	2.66097	0.0077917	0.0175211	1
RSc0610		putative signal peptide protein	162	159	236	804	322	F	248.191	223.914	342.449	272.173	290.96	275.537	0.0489295	1.0345	0.21252	0.230235	0.817909	0.871839	1
RSc0611	apbE	thiamine biosynthesis lipoprotein apbE precursor transmembrane	87	64	61	414	133	F	133.288	90.1289	88.5144	140.149	120.179	114.452	0.314445	1.24353	0.265305	1.18522	0.235931	0.333598	1
RSc0612		hypothetical protein	82	65	64	214	71	F	125.628	91.5372	92.8676	72.444	64.1558	89.3264	-0.553926	-1.46808	0.273601	-2.02458	0.0429107	0.0793265	1
RSc0613		hypothetical protein	2996	4096	3508	74435	35818	F	4590	5768.25	5090.3	25198	32365.2	14602.4	2.44253	5.43594	0.147712	16.5358	2.02695e-61	4.02038e-59	1.0453e-57
RSc0614		hypothetical protein	71	60	71	168	67	F	108.775	84.4959	103.025	56.8719	60.5414	82.7418	-0.710977	-1.63691	0.271174	-2.62185	0.00874537	0.0194061	1
RSc0615		transcription regulator protein	153	158	158	783	214	F	234.403	222.506	229.267	265.064	193.371	228.922	0.0141581	1.00986	0.204953	0.0690795	0.944926	0.961952	1
RSc0616		hypothetical protein	825	513	1029	5159	1893	F	1263.94	722.44	1493.14	1746.44	1710.52	1387.29	0.551603	1.46571	0.236178	2.33554	0.0195153	0.039669	1
RSc0617		putative secreted aspartic protease	1139	838	1440	4525	2066	F	1745	1180.13	2089.52	1531.82	1866.84	1682.66	0.0223092	1.01558	0.210326	0.10607	0.915527	0.941826	1
RSc0618	rdgC	recombination associated protein	876	997	1043	1651	606	F	1342.07	1404.04	1513.45	558.902	547.583	1073.21	-1.34424	-2.53897	0.121802	-11.0363	2.55258e-28	7.69805e-27	1.31637e-24
RSc0619		putative transmembrane hydrogenase cytochrome B- type subunit	106	107	90	535	246	F	162.397	150.684	130.595	181.11	222.286	169.414	0.424805	1.34239	0.217567	1.95253	0.0508754	0.0922912	1
RSc0620		putative sulfate oxidase protein	494	636	592	2250	1053	F	756.83	895.656	859.025	761.677	951.494	844.936	0.0282808	1.0198	0.1535	0.18424	0.853825	0.899893	1
RSc0621		hypothetical protein	4040	6775	6403	23982	10146	F	6189.46	9540.99	9291.11	8118.47	9167.95	8461.6	0.0499669	1.03524	0.180248	0.277211	0.781618	0.843617	1
RSc0622	dbpA	ATP-dependent RNA helicase DbpA	1037	1074	1016	6362	2298	F	1588.73	1512.48	1474.27	2153.69	2076.48	1761.13	0.468467	1.38364	0.107416	4.36126	1.29314e-05	4.83944e-05	0.0666874
RSc0623		hypothetical protein	80	93	66	304	135	F	122.564	130.969	95.7697	102.911	121.986	114.84	-0.055905	-1.03951	0.250208	-0.223435	0.823197	0.875485	1
RSc0624		zinc-dependent alcohol dehydrogenase oxidoreductase protein	236	312	293	1142	561	F	361.562	439.378	425.159	386.594	506.921	423.923	0.118308	1.08546	0.181641	0.651327	0.514835	0.619749	1
RSc0625		transcription regulator protein	801	958	930	2079	865	F	1227.17	1349.12	1349.48	703.79	781.616	1082.23	-0.811167	-1.75463	0.124836	-6.49787	8.1465e-11	5.8027e-10	4.20115e-07
RSc0626		aldehyde dehydrogenase subunit III	76	77	93	313	152	F	116.435	108.436	134.948	105.958	137.348	120.625	0.0080241	1.00558	0.24671	0.0325244	0.974054	0.981795	1
RSc0627		putative dehydrogenase large chain transmembrane protein	452	468	416	1152	523	F	692.484	659.068	603.639	389.979	472.584	563.551	-0.591335	-1.50664	0.154312	-3.83207	0.00012707	0.00040854	0.655298
RSc0628		hypothetical protein	66	43	57	161	70	F	101.115	60.5554	82.7102	54.5022	63.2522	72.427	-0.438984	-1.35565	0.307316	-1.42845	0.153163	0.23445	1
RSc0629		putative oxidoreductase cytochrome C552 precursor signal peptide protein	20	9	13	74	19	F	30.6409	12.6744	18.8637	25.0507	17.1684	20.8796	0.0408429	1.02871	0.471564	0.0866114	0.93098	0.952592	1
RSc0630		hypothetical protein	32	34	29	87	31	F	49.0254	47.881	42.0806	29.4515	28.0117	39.29	-0.616115	-1.53274	0.35214	-1.74963	0.0801815	0.135262	1
RSc0631		hypothetical protein	99	89	139	361	159	F	151.672	125.336	201.697	122.207	143.673	148.917	-0.25639	-1.19449	0.251886	-1.01788	0.308735	0.416247	1
RSc0632		putative NADP-dependent alcohol dehydrogenase oxidoreductase protein	158	194	179	351	147	F	242.063	273.203	259.739	118.822	132.83	205.331	-1.01793	-2.02501	0.191278	-5.32173	1.02783e-07	5.14113e-07	0.00053005
RSc0633		putative NAD(P)H:quinone oxidoreductase	101	136	103	233	113	F	154.736	191.524	149.459	78.8759	102.107	135.34	-0.845973	-1.79748	0.242176	-3.49322	0.000477235	0.00139281	1
RSc0634		transcription regulator protein	381	473	480	1057	425	F	583.709	666.109	696.507	357.819	384.031	537.635	-0.796932	-1.7374	0.148346	-5.37212	7.78171e-08	3.97723e-07	0.000401303
RSc0635		transcription regulator protein	267	281	325	972	346	F	409.056	395.722	471.593	329.045	312.647	383.612	-0.397295	-1.31704	0.159712	-2.48757	0.012862	0.0274429	1
RSc0636		hypothetical protein	72	96	81	523	160	F	110.307	135.193	117.536	177.048	144.576	136.932	0.400397	1.31987	0.231796	1.72737	0.084102	0.140451	1
RSc0637	tISRso5	ISRSO5-transposase protein	8	3	8	31	14	F	12.2564	4.22479	11.6084	10.4942	12.6504	10.2468	0.206677	1.15403	0.544351	0.379677	0.704185	0.782479	1
RSc0638		hypothetical protein	64	80	90	194	75	F	98.0508	112.661	130.595	65.6735	67.7702	94.9501	-0.733176	-1.66229	0.259539	-2.82492	0.00472928	0.0112184	1
RSc0639		heat shock protein	184	172	204	577	185	F	281.896	242.221	296.015	195.328	167.166	236.525	-0.568391	-1.48287	0.191645	-2.96585	0.00301843	0.0074729	1
RSc0640		hypothetical conserved protein	191	199	251	355	216	F	292.62	280.245	364.215	120.176	195.178	250.487	-0.958894	-1.94382	0.240773	-3.98256	6.81777e-05	0.000228307	0.351593
RSc0641	groES	co-chaperonin GroES	458	586	551	3195	1395	F	701.676	825.243	799.532	1081.58	1260.53	933.712	0.583079	1.49804	0.141114	4.13197	3.59667e-05	0.000124735	0.18548
RSc0642	groEL	chaperonin GroEL	3312	4059	3813	27175	10480	F	5074.13	5716.15	5532.88	9199.37	9469.76	6998.46	0.772457	1.70818	0.102905	7.50651	6.07243e-14	6.03382e-13	3.13155e-10
RSc0643		hypothetical protein	518	502	640	4477	1995	F	793.599	706.949	928.676	1515.57	1802.69	1149.5	1.01493	2.02081	0.155964	6.5075	7.64134e-11	5.4504e-10	3.94064e-07
RSc0644		putative transmembrane protein	214	212	167	1443	452	F	327.857	298.552	242.326	488.489	408.428	353.131	0.619139	1.53596	0.187316	3.30532	0.000948689	0.00261382	1
RSc0645		hypothetical protein	50	60	66	145	49	F	76.6022	84.4959	95.7697	49.0859	44.2765	70.046	-0.811843	-1.75545	0.287648	-2.82235	0.0047673	0.0113004	1
RSc0646		hypothetical protein	460	576	552	789	348	F	704.74	811.16	800.983	267.095	314.454	579.686	-1.39356	-2.62727	0.152135	-9.16007	5.18645e-20	8.65583e-19	2.67465e-16
RSc0647		Major facilitator superfamily MFS-1-related protein	252	328	231	787	313	F	386.075	461.911	335.194	266.418	282.828	346.485	-0.511736	-1.42576	0.183606	-2.78714	0.00531752	0.0124591	1
RSc0648		putative transmembrane protein	12	22	12	73	32	F	18.3845	30.9818	17.4127	24.7122	28.9153	24.0813	0.213803	1.15974	0.436858	0.489412	0.62455	0.715734	1
RSc0649		putative transmembrane protein	2	3	5	46	11	F	3.06409	4.22479	7.25528	15.5721	9.93963	8.01117	0.889308	1.85229	0.566033	1.57113	0.116154	0.185964	1
RSc0650		putative tight adherence TadC-related transmembrane protein	14	22	27	122	33	F	21.4486	30.9818	39.1785	41.2998	29.8189	32.5455	0.201308	1.14974	0.403288	0.499167	0.617662	0.710208	1
RSc0651		putative tight adherence TadB-related transmembrane protein	24	25	17	103	60	F	36.7691	35.2066	24.6679	34.8679	54.2162	37.1455	0.391935	1.31215	0.388156	1.00974	0.312622	0.42006	1
RSc0652	cpaF1	secretion ATPase protein	67	82	49	397	161	F	102.647	115.478	71.1017	134.394	145.48	113.82	0.505773	1.41988	0.264083	1.9152	0.0554666	0.0994235	1
RSc0653	cpaE1	putative pilus assembly protein	12	22	18	199	84	F	18.3845	30.9818	26.119	67.3661	75.9026	43.7508	1.33911	2.52996	0.362881	3.69023	0.000224055	0.000691887	1
RSc0654		lipoprotein	3	3	2	48	6	F	4.59613	4.22479	2.90211	16.2491	5.42162	6.67875	0.859029	1.81382	0.581018	1.47849	0.139277	0.21634	1
RSc0655	cpaC	outer membrane channel protein	46	30	33	282	143	F	70.474	42.2479	47.8848	95.4636	129.215	77.0571	0.980355	1.97295	0.315151	3.11074	0.00186616	0.00482154	1
RSc0656	cpaB	pilus assembly transmembrane protein	23	24	37	201	102	F	35.237	33.7983	53.6891	68.0432	92.1675	56.587	0.868372	1.8256	0.341717	2.5412	0.0110472	0.0239169	1
RSc0657	cpaA1	prepilin peptidase transmembrane protein	9	17	16	50	28	F	13.7884	23.9405	23.2169	16.9262	25.3009	20.6346	0.0232485	1.01625	0.459785	0.0505639	0.959673	0.972687	1
RSc0658		putative pilin transmembrane protein	0	2	16	23	8	F	0	2.81653	23.2169	7.78604	7.22882	8.20966	-0.0972142	-1.06971	0.585311	-0.16609	0.868086	0.90998	1
RSc0659		putative pilin protein	11	5	0	20	10	F	16.8525	7.04132	0	6.77047	9.03603	7.94006	-0.00756441	-1.00526	0.586435	-0.012899	0.989708	0.994142	1
RSc0660		putative pilin transmembrane protein	70	43	47	97	38	F	107.243	60.5554	68.1996	32.8368	34.3369	60.6343	-1.11436	-2.16499	0.339053	-3.28669	0.00101373	0.00277632	1
RSc0661		putative pilin transmembrane protein	21	18	23	110	40	F	32.1729	25.3488	33.3743	37.2376	36.1441	32.8555	0.246451	1.18629	0.378795	0.65062	0.515292	0.620009	1
RSc0662		hypothetical protein	100	76	94	575	217	F	153.204	107.028	136.399	194.651	196.082	157.473	0.543596	1.4576	0.224912	2.41693	0.015652	0.0326526	1
RSc0663		putative glycine rich transmembrane protein	336	319	323	1273	478	F	514.767	449.236	468.691	430.94	431.922	459.111	-0.143712	-1.10474	0.145885	-0.985102	0.324574	0.432402	1
RSc0664		lipoprotein	419	599	654	3305	1288	F	641.926	843.55	948.99	1118.82	1163.84	943.425	0.480371	1.3951	0.171344	2.80355	0.00505434	0.0118748	1
RSc0665		dihydrodipicolinate synthase-like transmembrane protein	47	55	40	899	269	F	72.0061	77.4545	58.0422	304.332	243.069	150.981	1.90024	3.73275	0.243175	7.81429	5.5275e-15	5.98852e-14	2.85053e-11
RSc0666	hemL	glutamate-1-semialdehyde 2,1-aminomutase	347	425	431	2010	803	F	531.619	598.512	625.405	680.432	725.593	632.312	0.258637	1.19635	0.140239	1.84426	0.0651455	0.113231	1
RSc0667		rubredoxin protein	5705	6373	7632	4882	1825	F	8740.31	8974.87	11074.5	1652.67	1649.07	6418.28	-2.50616	-5.68106	0.132994	-18.8442	3.281e-79	9.953e-77	1.69201e-75
RSc0668	pilG	twitching motility two-component response regulator transcription regulator protein	2487	2866	3322	13032	5771	F	3810.19	4036.09	4820.41	4411.64	5214.69	4458.6	0.185565	1.13726	0.140858	1.31739	0.187708	0.27697	1
RSc0669	pilH	putative twitching motility two-component response regulator transcription regulator protein	2081	2233	2285	10192	4419	F	3188.18	3144.65	3315.66	3450.23	3993.02	3418.35	0.207555	1.15473	0.112781	1.84033	0.0657205	0.114038	1
RSc0670	pilI	putative twitching motility protein	914	921	840	5667	2152	F	1400.29	1297.01	1218.89	1918.41	1944.55	1555.83	0.5597	1.47396	0.116248	4.8147	1.47418e-06	6.26221e-06	0.00760232
RSc0671	pilJ	putative twitching motility transmembrane protein	5261	6768	6758	48222	18366	F	8060.08	9531.13	9806.23	16324.3	16595.6	12063.5	0.840963	1.79125	0.118963	7.06913	1.55914e-12	1.34456e-11	8.04046e-09
RSc0672		putative composite two component regulatory (sensor histidine kinase and response regulator hybrid) transcription regulator protein	5270	6078	5661	25553	9788	F	8073.87	8559.43	8214.43	8650.29	8844.46	8468.5	0.0781351	1.05565	0.092418	0.845453	0.397858	0.508363	1
RSc0673		hypothetical protein	54	46	18	254	86	F	82.7304	64.7802	26.119	85.9849	77.7098	67.4649	0.44367	1.36006	0.382444	1.16009	0.246011	0.345306	1
RSc0674	rsuA	ribosomal small subunit pseudouridine synthase A protein	415	504	472	2258	785	F	635.798	709.765	684.898	764.386	709.328	700.835	0.122668	1.08875	0.132229	0.927697	0.353565	0.46301	1
RSc0675		hypothetical protein	3076	3391	3636	8436	3161	F	4712.57	4775.42	5276.04	2855.78	2856.29	4095.22	-0.778716	-1.7156	0.105145	-7.40612	1.30051e-13	1.25829e-12	6.70671e-10
RSc0676		Holliday junction resolvase-like protein	2068	2041	1784	3492	1369	F	3168.27	2874.27	2588.68	1182.12	1237.03	2210.07	-1.23621	-2.35579	0.125788	-9.82776	8.54979e-23	1.78507e-21	4.40912e-19
RSc0677	pyrR	pyrimidine regulatory protein PyrR	525	464	400	1580	542	F	804.323	653.435	580.422	534.867	489.753	612.56	-0.395864	-1.31573	0.169877	-2.3303	0.0197905	0.0401177	1
RSc0678	pyrB	aspartate carbamoyltransferase catalytic subunit	894	964	953	3736	1311	F	1369.65	1357.57	1382.86	1264.72	1184.62	1311.88	-0.158792	-1.11635	0.1111	-1.42926	0.152928	0.23423	1
RSc0679	pyrX	dihydroorotase	1071	1131	1224	4284	1623	F	1640.82	1592.75	1776.09	1450.23	1466.55	1585.29	-0.193762	-1.14374	0.112233	-1.72642	0.0842714	0.140598	1
RSc0680	plsC	1-acyl-sn-glycerol-3-phosphate acyltransferase transmembrane protein	582	456	428	1220	368	F	891.65	642.169	621.052	412.998	332.526	580.079	-0.913665	-1.88382	0.195653	-4.66983	3.01448e-06	1.23574e-05	0.0155457
RSc0681	apaH	diadenosine tetraphosphatase	241	220	181	695	272	F	369.223	309.818	262.641	235.274	245.78	284.547	-0.374114	-1.29604	0.192954	-1.93887	0.0525168	0.0949611	1
RSc0682	rfbB	dTDP-glucose 4,6-dehydratase protein	1576	1967	2108	9484	3918	F	2414.5	2770.06	3058.83	3210.55	3540.32	2998.85	0.292207	1.22451	0.133032	2.19652	0.028055	0.0548237	1
RSc0683	rfbD	dTDP-4-dehydrorhamnose reductase oxidoreductase protein	1095	1098	1135	3554	1415	F	1677.59	1546.27	1646.95	1203.11	1278.6	1470.5	-0.385446	-1.30626	0.112498	-3.42625	0.000611972	0.00174554	1
RSc0684	rfbA	glucose-1-phosphate thymidylyltransferase protein	983	1053	1260	3848	1528	F	1506	1482.9	1828.33	1302.64	1380.7	1500.11	-0.25654	-1.19461	0.135915	-1.88751	0.0590919	0.104327	1
RSc0685	rfbC	dTDP-4-dehydrorhamnose 3,5-epimerase protein	1266	1335	1254	3071	1290	F	1939.57	1880.03	1819.62	1039.6	1165.65	1568.9	-0.764631	-1.69894	0.115727	-6.6072	3.91669e-11	2.91463e-10	2.01984e-07
RSc0686		putative lipopolysaccharide O-SIDE chain biosynthesis transmembrane protein	997	966	941	1572	651	F	1527.45	1360.38	1365.44	532.159	588.245	1074.74	-1.32686	-2.50857	0.127974	-10.3682	3.45955e-25	8.57734e-24	1.78409e-21
RSc0687	rfbF	dTDP-rhamnosyl transferase rfbf protein	1323	1322	1460	4039	1573	F	2026.89	1861.73	2118.54	1367.3	1421.37	1759.16	-0.517742	-1.43171	0.114519	-4.521	6.15492e-06	2.42668e-05	0.0317409
RSc0688		glycosyl transferase protein	1887	2228	2109	4612	1915	F	2890.97	3137.61	3060.28	1561.27	1730.4	2476.11	-0.874303	-1.83312	0.110588	-7.90593	2.65935e-15	2.96846e-14	1.37143e-11
RSc0689		putative undecaprenyl phosphate N- acetylglucosaminyltransferase transmembrane protein	1449	1571	1612	2827	1279	F	2219.93	2212.38	2339.1	957.005	1155.71	1776.83	-1.08635	-2.12336	0.126386	-8.59548	8.29152e-18	1.14025e-16	4.27593e-14
RSc0690		Lipopolysaccharide biosynthesis protein	3040	3361	3548	5589	2141	F	4657.41	4733.18	5148.35	1892.01	1934.61	3673.11	-1.33062	-2.51511	0.103887	-12.8083	1.47248e-37	7.82842e-36	7.59357e-34
RSc0691		putative phosphomannomutase or phosphoglucomutase protein	2816	3209	3395	11465	4440	F	4314.24	4519.12	4926.33	3881.17	4012	4330.57	-0.215297	-1.16094	0.107346	-2.00564	0.0448949	0.0826277	1
RSc0692	rfaC1	lipopolysaccharide heptosyltransferase protein	827	744	628	1994	726	F	1267	1047.75	911.263	675.015	656.015	911.409	-0.677982	-1.5999	0.160882	-4.21415	2.5072e-05	8.91697e-05	0.129296
RSc0693	kdtA	3-deoxy-D-manno-octulosonic-acid transferase	345	278	276	774	238	F	528.555	391.498	400.491	262.017	215.057	359.524	-0.850752	-1.80344	0.195183	-4.35874	1.30814e-05	4.89202e-05	0.067461
RSc0694		hypothetical protein	124	143	154	772	306	F	189.973	201.382	223.463	261.34	276.502	230.532	0.379439	1.30084	0.182996	2.07348	0.0381274	0.071708	1
RSc0695		porin (omp) ABC transporter protein	405	558	536	4398	1715	F	620.478	785.812	777.766	1488.83	1549.68	1044.51	1.04401	2.06195	0.143468	7.27696	3.41415e-13	3.15223e-12	1.76068e-09
RSc0696		hypothetical protein	669	688	834	2860	1220	F	1024.94	968.886	1210.18	968.177	1102.4	1054.92	-0.0462069	-1.03255	0.145476	-0.317626	0.750769	0.820626	1
RSc0697	pcm	protein-L-isoaspartate O-methyltransferase	342	440	377	3399	1326	F	523.959	619.636	547.048	1150.64	1198.18	807.892	1.04379	2.06164	0.134671	7.75071	9.1379e-15	9.7768e-14	4.71242e-11
RSc0698		putative transcription regulator protein	602	732	560	4559	1711	F	922.291	1030.85	812.591	1543.33	1546.06	1171.02	0.734095	1.66335	0.137025	5.35738	8.44364e-08	4.29851e-07	0.000435439
RSc0699		hypothetical protein	5	0	0	8	4	F	7.66022	0	0	2.70819	3.61441	2.79656	0.0927259	1.06638	0.534583	0.173455	0.862294	0.906411	1
RSc0700		hypothetical protein	71	82	79	337	145	F	108.775	115.478	114.633	114.082	131.022	116.798	0.105123	1.07559	0.23254	0.452065	0.651222	0.738749	1
RSc0701	uppP	undecaprenyl pyrophosphate phosphatase	1534	1599	1658	4864	2025	F	2350.16	2251.81	2405.85	1646.58	1829.8	2096.84	-0.424229	-1.34186	0.111034	-3.82071	0.000133067	0.000427025	0.686228
RSc0702		putative NADH-dependent flavin oxidoreductase oxidoreductase protein	384	502	523	1670	614	F	588.305	706.949	758.902	565.334	554.812	634.86	-0.284988	-1.2184	0.153027	-1.86233	0.0625565	0.109506	1
RSc0703	trmB	tRNA (guanine-N(7))-methyltransferase	273	281	249	918	325	F	418.248	395.722	361.313	310.764	293.671	355.944	-0.364451	-1.28739	0.158773	-2.29543	0.0217086	0.0435948	1
RSc0704		Nitrilase superfamily protein	499	523	529	1882	916	F	764.49	736.522	767.608	637.101	827.7	746.684	-0.0504584	-1.03559	0.154028	-0.327593	0.743219	0.814226	1
RSc0705		hypothetical protein	802	886	885	3016	1209	F	1228.7	1247.72	1284.18	1020.99	1092.46	1174.81	-0.245842	-1.18578	0.114396	-2.14905	0.0316308	0.0609566	1
RSc0706		hypothetical protein	527	621	646	3352	1367	F	807.387	874.532	937.382	1134.73	1235.22	997.851	0.43339	1.3504	0.129041	3.35855	0.000783529	0.00219601	1
RSc0707		hypothetical protein	304	268	248	1371	453	F	465.741	377.415	359.862	464.115	409.332	415.293	0.124633	1.09023	0.172906	0.720814	0.471024	0.578488	1
RSc0708		hypothetical protein	403	559	446	2369	863	F	617.414	787.22	647.171	801.962	779.809	726.715	0.205983	1.15347	0.150027	1.37297	0.16976	0.25507	1
RSc0709		Lytic transglycosylase-like protein	16379	15902	17106	55163	21856	F	25093.4	22394.2	24821.8	18674	19749.1	22146.5	-0.324789	-1.25248	0.102813	-3.15902	0.00158301	0.00413976	1
RSc0710		aminotransferase	225	294	280	1119	468	F	344.71	414.03	406.296	378.808	422.886	393.346	0.0403285	1.02835	0.163017	0.247388	0.804608	0.861281	1
RSc0711	nusB	transcription antitermination protein NusB	275	221	284	1620	464	F	421.312	311.226	412.1	548.408	419.272	422.464	0.338468	1.26441	0.196113	1.72588	0.0843685	0.140714	1
RSc0712	ribH	riboflavin synthase subunit beta	345	397	392	3073	935	F	528.555	559.081	568.814	1040.28	844.868	708.32	0.762372	1.69628	0.148323	5.13994	2.74828e-07	1.29315e-06	0.00141729
RSc0713	ribAB	bifunctional 3,4-dihydroxy-2-butanone 4- phosphate synthase/GTP cyclohydrolase II protein	570	678	636	3673	1258	F	873.265	954.803	922.871	1243.4	1136.73	1026.21	0.373421	1.29542	0.122593	3.04601	0.00231897	0.00588242	1
RSc0714	ribE	riboflavin synthase subunit alpha	418	388	382	1792	738	F	640.394	546.407	554.303	606.634	666.859	602.919	0.129821	1.09416	0.145159	0.894337	0.371142	0.481504	1
RSc0715	ribD	diaminohydroxyphosphoribosylaminopyrimidinedeaminase/5-amino-6-(5-phosphoribosylamino)uracilreductase	792	857	766	2859	1075	F	1213.38	1206.88	1111.51	967.838	971.373	1094.2	-0.277194	-1.21184	0.116686	-2.37554	0.0175231	0.0359739	1
RSc0716		putative type 4 fimbrial pilin related transmembrane protein	20	24	41	138	48	F	30.6409	33.7983	59.4933	46.7162	43.3729	42.8043	0.112199	1.08087	0.377165	0.297479	0.7661	0.83262	1
RSc0717		putative type-4 frimbrial pilin-related signal peptide protein	34	30	20	116	42	F	52.0895	42.2479	29.0211	39.2687	37.9513	40.1157	-0.0771029	-1.0549	0.36945	-0.208697	0.834685	0.884965	1
RSc0718		putative type 4 fimbrial biogenesis PILY1- related protein transmembrane	52	59	33	250	107	F	79.6663	83.0876	47.8848	84.6308	96.6855	78.391	0.337063	1.26318	0.305739	1.10245	0.270265	0.373161	1
RSc0719		signal peptide protein	9	16	16	34	20	F	13.7884	22.5322	23.2169	11.5098	18.0721	17.8239	-0.361726	-1.28496	0.477673	-0.757268	0.448889	0.559025	1
RSc0720		hypothetical protein	45	41	26	144	45	F	68.942	57.7388	37.7274	48.7474	40.6621	50.7635	-0.25433	-1.19278	0.350373	-0.725885	0.467909	0.575411	1
RSc0721		hypothetical protein	18	12	17	103	46	F	27.5768	16.8992	24.6679	34.8679	41.5657	29.1155	0.622963	1.54004	0.407282	1.52956	0.126125	0.199639	1
RSc0722		putative type 4 fimbrial pilin related transmembrane protein	161	210	203	784	301	F	246.659	295.736	294.564	265.402	271.984	274.869	-0.055022	-1.03887	0.175295	-0.313883	0.75361	0.823034	1
RSc0723		type-4 fimbrial pilin-like transmembrane protein	148	214	196	1122	466	F	226.743	301.369	284.407	379.823	421.079	322.684	0.546089	1.46012	0.18233	2.99505	0.00274399	0.00685464	1
RSc0724		putative type-4 fimbrial biogenesis pily1- related signal peptide protein	1011	1428	1440	5716	2565	F	1548.9	2011	2089.52	1935	2317.74	1980.43	0.170544	1.12548	0.159659	1.06817	0.285442	0.391184	1
RSc0725		hypothetical protein	325	617	480	2477	978	F	497.914	868.899	696.507	838.522	883.723	757.113	0.312571	1.24192	0.206945	1.51041	0.130939	0.205933	1
RSc0726		hypothetical protein	570	780	709	3632	1485	F	873.265	1098.45	1028.8	1229.52	1341.85	1114.38	0.355255	1.27921	0.140547	2.52766	0.0114826	0.0248077	1
RSc0727		putative type-4 fimbrial biogenesis PILV-related transmembrane protein	2834	3683	3461	9191	3960	F	4341.81	5186.64	5022.1	3111.37	3578.27	4248.04	-0.53074	-1.44467	0.127155	-4.17396	2.99354e-05	0.000105233	0.154377
RSc0728		transcriptional regulator NrdR	193	293	299	2201	833	F	295.685	412.621	433.866	745.09	752.701	527.992	0.950765	1.9329	0.181451	5.2398	1.60749e-07	7.80587e-07	0.000828983
RSc0729	glyA	serine hydroxymethyltransferase	2720	2929	2790	31913	12472	F	4167.16	4124.81	4048.45	10803.3	11269.7	6882.69	1.41478	2.6662	0.092687	15.2641	1.32614e-52	1.79971e-50	6.83892e-49
RSc0730		oxidoreductase protein	870	920	905	2730	1170	F	1332.88	1295.6	1313.21	924.169	1057.22	1184.61	-0.406075	-1.32508	0.12148	-3.34275	0.000829538	0.00230989	1
RSc0731		putative thioesterase protein	634	677	716	1562	592	F	971.316	953.395	1038.96	528.773	534.933	805.475	-0.883709	-1.84511	0.123987	-7.12743	1.02261e-12	9.03016e-12	5.27361e-09
RSc0732	tolQ	TOLQ-like transport transmembrane protein	1245	1149	1375	4573	1740	F	1907.39	1618.1	1995.2	1548.07	1572.27	1728.21	-0.235246	-1.17711	0.129513	-1.81639	0.0693104	0.119383	1
RSc0733	tolR	putative TOLR-related transport transmembrane protein	1859	2150	2246	5651	2146	F	2848.07	3027.77	3259.07	1913	1939.13	2597.41	-0.655186	-1.57482	0.110333	-5.93827	2.8805e-09	1.76004e-08	1.48547e-05
RSc0734	tolA	TOLA-like transport transmembrane protein	1728	1917	1985	4863	1614	F	2647.37	2699.64	2880.35	1646.24	1458.41	2266.4	-0.811137	-1.75459	0.114545	-7.08139	1.42715e-12	1.23487e-11	7.35981e-09
RSc0735	tolB	translocation protein TolB	2376	2773	3037	12474	4428	F	3640.14	3905.12	4406.86	4222.74	4001.15	4035.2	0.0453373	1.03192	0.120077	0.377569	0.705751	0.783543	1
RSc0736	pal	peptidoglycan-associated lipoprotein precursor	2649	3152	3452	27010	9597	F	4058.38	4438.85	5009.04	9143.51	8671.87	6264.33	0.97377	1.96397	0.121935	7.98596	1.39435e-15	1.59086e-14	7.19067e-12
RSc0737		hypothetical protein	1699	2182	2140	7647	2840	F	2602.94	3072.83	3105.26	2588.69	2566.23	2787.19	-0.181635	-1.13417	0.120917	-1.50215	0.133058	0.208819	1
RSc0738		putative signal peptide protein	251	229	245	829	319	F	384.543	322.493	355.509	280.636	288.249	326.286	-0.310402	-1.24005	0.16443	-1.88775	0.0590602	0.104327	1
RSc0739		hypothetical protein	536	570	547	2096	858	F	821.176	802.711	793.727	709.545	775.291	780.49	-0.119525	-1.08638	0.125871	-0.949587	0.342322	0.451613	1
RSc0740		hypothetical protein	652	748	895	1185	663	F	998.893	1053.38	1298.69	401.15	599.089	870.242	-1.13313	-2.19334	0.194863	-5.81503	6.06227e-09	3.52857e-08	3.12631e-05
RSc0741	che	chemotaxis response regulator transcription regulator protein	256	293	287	1164	626	F	392.203	412.621	416.453	394.041	565.655	436.195	0.223543	1.1676	0.188274	1.18733	0.235099	0.332713	1
RSc0742	cheZ2	chemotaxis regulator CheZ	203	232	238	1268	519	F	311.005	326.717	345.351	429.248	468.97	376.258	0.443239	1.35965	0.155821	2.84454	0.00444759	0.0106039	1
RSc0743	aroG2	phospho-2-dehydro-3-deoxyheptonate aldolase	567	697	776	5302	1944	F	868.669	981.56	1126.02	1794.85	1756.6	1305.54	0.827638	1.77478	0.13981	5.91974	3.22455e-09	1.95176e-08	1.6629e-05
RSc0744		putative DNA/RNA non-specific endonuclease protein	33	25	38	424	103	F	50.5575	35.2066	55.1401	143.534	93.0711	75.5018	1.23378	2.35183	0.325315	3.79258	0.000149092	0.000473734	0.76887
RSc0745		hypothetical protein	87	96	59	200	66	F	133.288	135.193	85.6123	67.7047	59.6378	96.2872	-0.827128	-1.77415	0.28436	-2.90873	0.00362899	0.0088148	1
RSc0746	tauD	putative alpha-ketoglutarate-dependent taurine dioxygenase oxidoreductase protein	59	67	64	543	191	F	90.3906	94.3537	92.8676	183.818	172.588	126.804	0.911326	1.88077	0.225637	4.03891	5.37001e-05	0.000181714	0.276932
RSc0747		putative Nudix hydrolase protein	87	72	73	789	284	F	133.288	101.395	105.927	267.095	256.623	172.866	1.16737	2.24602	0.214402	5.4448	5.18644e-08	2.7209e-07	0.000267465
RSc0748		hypothetical protein	206	201	244	934	281	F	315.601	283.061	354.058	316.181	253.912	304.563	-0.144174	-1.1051	0.187883	-0.767359	0.442868	0.553284	1
RSc0749		ABC transporter ATP-binding protein	38	45	41	581	143	F	58.2177	63.3719	59.4933	196.682	129.215	101.396	1.35284	2.55415	0.285066	4.74573	2.07757e-06	8.64733e-06	0.010714
RSc0750		hypothetical protein	496	586	599	4334	1443	F	759.894	825.243	869.182	1467.16	1303.9	1045.08	0.752047	1.68418	0.130432	5.7658	8.12708e-09	4.66719e-08	4.19114e-05
RSc0751		hypothetical protein	160	206	177	2754	851	F	245.127	290.102	256.837	932.293	768.966	498.665	1.65548	3.15029	0.166278	9.95612	2.37147e-23	5.1602e-22	1.22297e-19
RSc0752		hypothetical protein	401	401	382	4120	1413	F	614.35	564.714	554.303	1394.72	1276.79	880.975	1.19612	2.29122	0.129253	9.25405	2.16135e-20	3.79118e-19	1.11461e-16
RSc0753		hypothetical protein	5708	6317	6936	17582	6780	F	8744.91	8896.01	10064.5	5951.92	6126.43	7956.76	-0.607638	-1.52376	0.10871	-5.58951	2.27714e-08	1.23613e-07	0.000117432
RSc0754		antioxidant oxidoreductase protein	6727	7469	7202	40904	17799	F	10306.1	10518.3	10450.5	13847	16083.2	12241	0.516886	1.43086	0.106863	4.83692	1.31866e-06	5.63873e-06	0.00680031
RSc0755		hypothetical protein	40	30	33	235	76	F	61.2818	42.2479	47.8848	79.553	68.6738	59.9283	0.520064	1.43402	0.314653	1.65282	0.0983679	0.161298	1
RSc0756	gcdH	glutaryl-CoA dehydrogenase oxidoreductase	240	228	289	2429	1018	F	367.691	321.084	419.355	822.273	919.867	570.054	1.21245	2.3173	0.161278	7.51773	5.57363e-14	5.54888e-13	2.87432e-10
RSc0757		putative transcription regulator protein	63	51	50	638	213	F	96.5188	71.8215	72.5528	215.978	192.467	129.868	1.29245	2.44944	0.242775	5.32368	1.01688e-07	5.09625e-07	0.000524405
RSc0758		putative tryptophan-2,3-dioxygenase	236	273	275	1383	685	F	361.562	384.456	399.04	468.178	618.968	446.441	0.492337	1.40672	0.174545	2.82069	0.00479204	0.011336	1
RSc0759		Kynureninase protein	89	95	91	687	252	F	136.352	133.785	132.046	232.565	227.708	172.491	0.757764	1.69087	0.198128	3.82462	0.000130973	0.000420828	0.67543
RSc0760		putative peptidase protein	4	20	16	158	55	F	6.12818	28.1653	23.2169	53.4867	49.6981	32.139	1.16247	2.2384	0.453685	2.56229	0.0103985	0.0226937	1
RSc0761		transcription regulator protein	48	93	111	693	162	F	73.5381	130.969	161.067	234.597	146.384	149.311	0.599063	1.51473	0.31672	1.89146	0.0585631	0.103712	1
RSc0762		hypothetical protein	83	103	120	561	161	F	127.16	145.051	174.127	189.912	145.48	156.346	0.173786	1.12802	0.236954	0.73342	0.463302	0.571437	1
RSc0763		putative monooxygenase oxidoreductase protein	102	85	86	405	107	F	156.268	119.702	124.791	137.102	96.6855	126.91	-0.16748	-1.1231	0.257298	-0.650918	0.5151	0.619923	1
RSc0764	msrA	methionine sulfoxide reductase A	596	673	719	4656	1829	F	913.098	947.762	1043.31	1576.16	1652.69	1226.6	0.728985	1.65747	0.121238	6.01282	1.82325e-09	1.13694e-08	9.40252e-06
RSc0765		hypothetical protein	123	142	119	885	334	F	188.441	199.974	172.676	299.593	301.803	232.497	0.667807	1.58866	0.181024	3.68905	0.000225091	0.000694672	1
RSc0766	cfa2	putative cyclopropane-fatty-acyl-phospholipid synthase protein	717	912	928	6702	2654	F	1098.48	1284.34	1346.58	2268.78	2398.16	1679.27	0.896469	1.8615	0.129122	6.94282	3.84362e-12	3.18675e-11	1.98216e-08
RSc0767	pdxH1	pyridoxamine 5'-phosphate oxidase	80	87	87	345	100	F	122.564	122.519	126.242	116.791	90.3603	115.695	-0.232099	-1.17454	0.242898	-0.955539	0.339305	0.448283	1
RSc0768		hypothetical protein	74	87	97	291	158	F	113.371	122.519	140.752	98.5103	142.769	123.584	-0.0700522	-1.04975	0.257766	-0.271767	0.785801	0.846008	1
RSc0769		putative hydrolase glycosidase protein	1673	1725	1659	7378	3033	F	2563.11	2429.26	2407.3	2497.62	2740.63	2527.58	0.0848798	1.0606	0.107534	0.789329	0.42992	0.540002	1
RSc0770		putative transmembrane dehydrogenase (small subunit) oxidoreductase protein	133	185	163	1208	460	F	203.762	260.529	236.522	408.936	415.657	305.081	0.799026	1.73993	0.175227	4.55996	5.11644e-06	2.03906e-05	0.0263855
RSc0771		putative transmembrane dehydrogenase (large subunit) oxidoreductase protein	326	358	367	2136	867	F	499.446	504.159	532.537	723.086	783.423	608.53	0.547145	1.46119	0.134956	4.05426	5.02934e-05	0.000170971	0.259363
RSc0772		putative oxidoreductase dehydrogenase (cytochrome C subunit) signal peptide protein	190	168	192	717	281	F	291.088	236.588	278.603	242.721	253.912	260.583	-0.112373	-1.081	0.179992	-0.624321	0.532417	0.635279	1
RSc0773		hypothetical protein	110	138	110	524	191	F	168.525	194.34	159.616	177.386	172.588	174.491	0.007222	1.00502	0.202798	0.0356118	0.971592	0.980546	1
RSc0774		hypothetical protein	480	468	430	1591	540	F	735.381	659.068	623.954	538.591	487.945	608.988	-0.380821	-1.30208	0.144287	-2.63933	0.0083069	0.0185449	1
RSc0775	katGb	peroxidase/catalase oxidoreductase protein	728	855	813	5713	2242	F	1115.33	1204.07	1179.71	1933.98	2025.88	1491.79	0.755561	1.68829	0.111251	6.79148	1.10991e-11	8.71205e-11	5.72382e-08
RSc0776	katGa	peroxidase/catalase oxidoreductase protein	805	830	875	4279	1500	F	1233.3	1168.86	1269.67	1448.54	1355.4	1295.15	0.195413	1.14505	0.115135	1.69726	0.0896483	0.148607	1
RSc0777		hypothetical protein	31	14	28	126	49	F	47.4934	19.7157	40.6296	42.6539	44.2765	38.9538	0.240236	1.18119	0.397598	0.604219	0.545698	0.647084	1
RSc0778		hypothetical protein	83	101	125	924	309	F	127.16	142.235	181.382	312.796	279.213	208.557	0.946939	1.92778	0.212981	4.44612	8.74356e-06	3.35495e-05	0.0450905
RSc0779		putative thioredoxin protein	126	86	117	1178	413	F	193.038	121.111	169.774	398.78	373.188	251.178	1.21818	2.32653	0.215975	5.6404	1.6966e-08	9.34354e-08	8.74936e-05
RSc0780	fadD2	acyl-CoA synthetase	226	242	297	808	275	F	346.242	340.8	430.964	273.527	248.491	328.005	-0.497832	-1.41209	0.178759	-2.78493	0.00535388	0.0125272	1
RSc0781		Ankyrin repeat-containing protein	171	151	134	1215	460	F	261.98	212.648	194.441	411.306	415.657	299.206	0.869339	1.82683	0.183956	4.7258	2.29213e-06	9.51733e-06	0.0118205
RSc0782		hypothetical protein	540	428	416	3670	1391	F	827.304	602.737	603.639	1242.38	1256.91	906.594	0.86509	1.82145	0.166269	5.20295	1.96145e-07	9.41827e-07	0.00101152
RSc0783		hypothetical protein	4	4	1	9	6	F	6.12818	5.63306	1.45106	3.04671	5.42162	4.33612	-0.0453314	-1.03192	0.586724	-0.0772618	0.938415	0.957919	1
RSc0784	fkpA	FKBP-type peptidyl-prolyl cis-trans isomerase	857	633	697	1574	647	F	1312.96	891.431	1011.39	532.836	584.631	866.649	-0.918981	-1.89078	0.177827	-5.16785	2.36802e-07	1.12138e-06	0.00122119
RSc0785		hypothetical protein	224	196	173	1075	435	F	343.178	276.02	251.033	363.913	393.067	325.442	0.373151	1.29518	0.184783	2.0194	0.0434455	0.0801833	1
RSc0786		hypothetical protein	538	661	593	2458	883	F	824.24	930.863	860.476	832.09	797.881	849.11	-0.0954364	-1.06839	0.126316	-0.755539	0.449926	0.559414	1
RSc0787		hypothetical protein	211	213	241	898	301	F	323.261	299.96	349.704	303.994	271.984	309.781	-0.162794	-1.11945	0.169294	-0.961608	0.336246	0.445078	1
RSc0788		hypothetical protein	123	119	129	535	192	F	188.441	167.583	187.186	181.11	173.492	179.563	-0.0266391	-1.01864	0.196025	-0.135896	0.891903	0.926767	1
RSc0789		hypothetical protein	6	5	7	121	26	F	9.19226	7.04132	10.1574	40.9613	23.4937	18.1692	1.45699	2.74535	0.492959	2.9556	0.00312066	0.00769643	1
RSc0790		signal peptide protein	323	368	361	1484	602	F	494.85	518.241	523.831	502.369	543.969	516.652	0.0267668	1.01873	0.1391	0.192429	0.847406	0.894774	1
RSc0791	glnS	glutaminyl-tRNA synthetase	1698	1856	1894	6993	2575	F	2601.41	2613.74	2748.3	2367.29	2326.78	2531.5	-0.176055	-1.12979	0.100303	-1.75524	0.0792178	0.134031	1
RSc0792		hypothetical protein	1	1	3	25	1	F	1.53204	1.40826	4.35317	8.46308	0.903603	3.33203	0.393143	1.31325	0.57156	0.687843	0.491551	0.597579	1
RSc0793		hypothetical protein	272	278	216	860	332	F	416.716	391.498	313.428	291.13	299.996	342.554	-0.331766	-1.25855	0.177982	-1.86404	0.0623161	0.109196	1
RSc0794		hypothetical protein	99	123	160	701	205	F	151.672	173.217	232.169	237.305	185.239	195.92	0.184286	1.13625	0.237331	0.776492	0.437459	0.547832	1
RSc0795		hypothetical protein	71	78	79	231	107	F	108.775	109.845	114.633	78.1989	96.6855	101.628	-0.34161	-1.26717	0.249668	-1.36826	0.171231	0.256738	1
RSc0796		Acyl-CoA-transferase family III protein	245	203	204	1199	479	F	375.351	285.878	296.015	405.889	432.826	359.192	0.384657	1.30555	0.17708	2.17222	0.0298388	0.0579798	1
RSc0797	alaS	alanyl-tRNA synthetase	2840	3110	3500	12898	4657	F	4351.01	4379.7	5078.69	4366.27	4208.08	4476.75	-0.101396	-1.07281	0.115268	-0.879656	0.379045	0.489051	1
RSc0798		putative purine nucleoside permease protein	261	265	264	2619	1243	F	399.864	373.19	383.079	886.592	1123.18	633.181	1.35391	2.55603	0.158398	8.54747	1.25812e-17	1.7119e-16	6.48811e-14
RSc0799		putative purine nucleoside permease protein	213	231	166	2426	1048	F	326.325	325.309	240.875	821.257	946.976	532.149	1.53334	2.89456	0.176546	8.68524	3.77935e-18	5.36918e-17	1.94901e-14
RSc0800		putative ferrisiderophore receptor signal peptide protein	325	356	289	1794	628	F	497.914	501.342	419.355	607.311	567.462	518.677	0.309549	1.23932	0.150679	2.05436	0.0399405	0.0746287	1
RSc0801		putative lipoprotein transmembrane	128	167	162	841	266	F	196.102	235.18	235.071	284.698	240.358	238.282	0.239581	1.18065	0.192223	1.24637	0.21263	0.305315	1
RSc0802		putative stomatin-like transmembrane protein	392	509	365	1389	583	F	600.561	716.807	529.635	470.209	526.8	568.802	-0.301264	-1.23222	0.168385	-1.78914	0.0735927	0.125793	1
RSc0803		hypothetical protein	389	412	342	1949	726	F	595.965	580.205	496.261	659.782	656.015	597.646	0.235705	1.17748	0.143753	1.63966	0.101077	0.164783	1
RSc0804		transcription regulator protein	188	211	174	1449	423	F	288.024	297.144	252.484	490.52	382.224	342.079	0.633847	1.5517	0.184013	3.44457	0.00057197	0.00164052	1
RSc0805		hypothetical protein	65	77	25	301	118	F	99.5829	108.436	36.2764	101.896	106.625	90.5632	0.31695	1.24569	0.366099	0.865747	0.386629	0.49697	1
RSc0806		hypothetical protein	42	57	62	273	81	F	64.3459	80.2711	89.9655	92.4169	73.1918	80.0382	0.08664	1.06189	0.286319	0.3026	0.762195	0.829424	1
RSc0807		4-oxalocrotonate tautomerase	129	132	134	437	172	F	197.634	185.891	194.441	147.935	155.42	176.264	-0.337842	-1.26387	0.194719	-1.73502	0.0827369	0.138486	1
RSc0808	ltaA	low specificity L-threonine aldolase protein	537	465	574	2490	934	F	822.708	654.843	832.906	842.923	843.965	799.469	0.129505	1.09392	0.148936	0.869538	0.384553	0.494795	1
RSc0809		hypothetical protein	179	175	179	433	159	F	274.236	246.446	259.739	146.581	143.673	214.135	-0.818892	-1.76405	0.183603	-4.46012	8.1915e-06	3.15251e-05	0.0422436
RSc0810		hypothetical protein	95	96	96	805	271	F	145.544	135.193	139.301	272.511	244.876	187.485	0.864354	1.82052	0.197499	4.37649	1.20605e-05	4.53325e-05	0.0621962
RSc0811	sorB	sulfite:cytochrome C oxidoreductase subunit B	34	27	20	272	96	F	52.0895	38.0231	29.0211	92.0783	86.7459	59.5916	1.07526	2.1071	0.329185	3.26643	0.00108913	0.00296081	1
RSc0812	sorAb	sulfite:cytochrome C oxidoreductase subunit A	1	0	0	15	1	F	1.53204	0	0	5.07785	0.903603	1.5027	0.538655	1.45262	0.48991	1.0995	0.271551	0.374336	1
RSc0813	sorAa	sulfite:cytochrome C oxidoreductase subunit A	352	310	306	2187	814	F	539.28	436.562	444.023	740.35	735.533	579.149	0.631148	1.5488	0.150772	4.18611	2.83773e-05	0.000100372	0.146342
RSc0814		hypothetical protein	283	278	293	1689	912	F	433.568	391.498	425.159	571.766	824.086	529.215	0.719766	1.64691	0.186423	3.86092	0.000112962	0.000367767	0.582544
RSc0815		hypothetical protein	2101	1971	1611	16467	4941	F	3218.82	2775.69	2337.65	5574.46	4464.7	3674.27	0.838162	1.78777	0.161103	5.20264	1.9648e-07	9.42157e-07	0.00101325
RSc0816		hypothetical protein	4	2	0	24	4	F	6.12818	2.81653	0	8.12456	3.61441	4.13673	0.440384	1.35697	0.581227	0.75768	0.448643	0.558853	1
RSc0817	gst1	glutathione S-transferase protein	459	525	612	2858	1136	F	703.208	739.339	888.046	967.5	1026.49	864.917	0.353072	1.27728	0.145386	2.42851	0.0151611	0.0317698	1
RSc0818		endoglucanase c-terminal domain harboring protein	266	253	227	1990	659	F	407.524	356.291	329.39	673.661	595.474	472.468	0.788519	1.7273	0.160464	4.91399	8.92419e-07	3.90679e-06	0.0046022
RSc0819		hypothetical protein	4	16	15	94	52	F	6.12818	22.5322	21.7658	31.8212	46.9873	25.847	0.964847	1.95186	0.471716	2.0454	0.0408156	0.0761528	1
RSc0820		putative transcription regulator protein	123	137	145	613	277	F	188.441	192.932	210.403	207.515	250.298	209.918	0.200738	1.14929	0.196467	1.02174	0.306906	0.414106	1
RSc0821		putative NADPH nitroreductase protein	33	38	42	170	61	F	50.5575	53.514	60.9443	57.549	55.1198	55.5369	0.0337596	1.02368	0.308868	0.109301	0.912964	0.940038	1
RSc0822		hypothetical protein	12	16	19	48	22	F	18.3845	22.5322	27.5701	16.2491	19.8793	20.923	-0.292334	-1.22462	0.444572	-0.657564	0.510819	0.615489	1
RSc0823		hypothetical protein	225	218	246	442	150	F	344.71	307.002	356.96	149.627	135.54	258.768	-1.20038	-2.29801	0.18023	-6.66028	2.73306e-11	2.06058e-10	1.40944e-07
RSc0824		Type III effector protein	236	318	276	682	247	F	361.562	447.828	400.491	230.873	223.19	332.789	-0.810406	-1.75371	0.16933	-4.78595	1.70181e-06	7.18188e-06	0.00877625
RSc0825		hypothetical protein	319	355	382	618	193	F	488.722	499.934	554.303	209.207	174.395	385.312	-1.38297	-2.60805	0.166451	-8.30857	9.68663e-17	1.22137e-15	4.9954e-13
RSc0826	popP1	Type III effector protein PopP1	1824	2255	2438	7081	2397	F	2794.45	3175.64	3537.67	2397.08	2165.94	2814.16	-0.467189	-1.38241	0.133872	-3.48983	0.000483334	0.00140902	1
RSc0827		hypothetical protein	94	118	113	241	81	F	144.012	166.175	163.969	81.5841	73.1918	125.787	-0.981742	-1.97485	0.229322	-4.28107	1.85998e-05	6.78353e-05	0.0959191
RSc0828	tISRso14b	ISRSO14-transposase orfB protein	14	12	16	13	4	F	21.4486	16.8992	23.2169	4.4008	3.61441	13.916	-1.70699	-3.26479	0.511383	-3.33799	0.000843869	0.00234347	1
RSc0829	tISRso14a	ISRSO14-transposase ORFA protein	0	0	0	1	0	R	NA	NA	NA	NA	NA	NA	NA	NA	NA	NA	NA	NA	NA
RSc0830		hypothetical protein	18	29	35	97	31	F	27.5768	40.8397	50.7869	32.8368	28.0117	36.0104	-0.331043	-1.25792	0.386671	-0.856137	0.391922	0.502329	1
RSc0831		hypothetical protein	1434	1645	1578	3952	1597	F	2196.95	2316.59	2289.77	1337.84	1443.05	1916.84	-0.701489	-1.62618	0.107539	-6.52314	6.88518e-11	4.95214e-10	3.55069e-07
RSc0832		hypothetical protein	936	1078	994	2382	1109	F	1433.99	1518.11	1442.35	806.362	1002.1	1240.58	-0.690922	-1.61431	0.136449	-5.06359	4.11432e-07	1.8835e-06	0.00212176
RSc0833		hypothetical protein	7	3	7	15	7	F	10.7243	4.22479	10.1574	5.07785	6.32522	7.30191	-0.351256	-1.27567	0.568409	-0.617964	0.536599	0.638419	1
RSc0834		hypothetical protein	20	29	29	73	36	F	30.6409	40.8397	42.0806	24.7122	32.5297	34.1606	-0.373146	-1.29517	0.382025	-0.976758	0.328689	0.436995	1
RSc0835		hypothetical protein	42	42	76	148	50	F	64.3459	59.1471	110.28	50.1014	45.1801	65.811	-0.639868	-1.55819	0.338532	-1.89013	0.0587411	0.10392	1
RSc0836		hypothetical protein	51	50	67	126	55	F	78.1342	70.4132	97.2207	42.6539	49.6981	67.6241	-0.779188	-1.71616	0.29997	-2.59755	0.00938921	0.0206747	1
RSc0837		hypothetical protein	24	25	30	98	44	F	36.7691	35.2066	43.5317	33.1753	39.7585	37.6882	-0.0805873	-1.05745	0.361345	-0.22302	0.82352	0.875648	1
RSc0838		hypothetical protein	17	19	24	103	43	F	26.0447	26.757	34.8253	34.8679	38.8549	32.27	0.288835	1.22165	0.383578	0.753001	0.451449	0.560489	1
RSc0839		hypothetical protein	472	512	628	1110	358	F	723.125	721.031	911.263	375.761	323.49	610.934	-1.13836	-2.2013	0.165658	-6.87172	6.34318e-12	5.15146e-11	3.27118e-08
RSc0840		hypothetical protein	20	25	38	67	11	F	30.6409	35.2066	55.1401	22.6811	9.93963	30.7217	-1.03602	-2.05057	0.443678	-2.33508	0.0195392	0.039702	1
RSc0841		hypothetical protein	65	62	53	101	53	F	99.5829	87.3124	76.9059	34.1909	47.8909	69.1766	-1.04237	-2.0596	0.305306	-3.41417	0.000639767	0.00181678	1
RSc0842		hypothetical protein	2	0	3	8	1	F	3.06409	0	4.35317	2.70819	0.903603	2.20581	-0.119361	-1.08625	0.542822	-0.21989	0.825957	0.878058	1
RSc0843	tISRso9	IRSO9 transposase protein	11	21	10	44	15	F	16.8525	29.5736	14.5106	14.895	13.554	17.8771	-0.402644	-1.32193	0.479054	-0.840498	0.400629	0.510765	1
RSc0844		hypothetical protein	167	208	201	772	259	F	255.851	292.919	291.662	261.34	234.033	267.161	-0.169319	-1.12453	0.176605	-0.958744	0.337688	0.446756	1
RSc0845		hypothetical protein	55	64	90	184	98	F	84.2624	90.1289	130.595	62.2883	88.5531	91.1655	-0.416364	-1.33456	0.299757	-1.389	0.164831	0.248767	1
RSc0846		hypothetical protein	1	0	0	0	1	F	1.53204	0	0	0	0.903603	0.487129	-0.0211419	-1.01476	0.319237	-0.0662263	0.947198	0.963832	1
RSc0847		hypothetical protein	7	16	14	36	19	F	10.7243	22.5322	20.3148	12.1868	17.1684	16.5853	-0.240068	-1.18105	0.489184	-0.490752	0.623602	0.714965	1
RSc0848		hypothetical protein	2	0	0	12	0	F	3.06409	0	0	4.06228	0	1.42527	0.179457	1.13246	0.436755	0.410886	0.681156	0.763303	1
RSc0849		hypothetical protein	19	16	26	24	9	F	29.1088	22.5322	37.7274	8.12456	8.13242	21.1251	-1.51113	-2.85033	0.458756	-3.29397	0.000987843	0.00271407	1
RSc0850		hypothetical protein	10	17	14	64	33	F	15.3204	23.9405	20.3148	21.6655	29.8189	22.212	0.292491	1.22475	0.443093	0.660114	0.509181	0.614089	1
RSc0851		hypothetical protein	0	2	0	5	6	F	0	2.81653	0	1.69262	5.42162	1.98615	0.482714	1.39737	0.520329	0.927708	0.353559	0.46301	1
RSc0852		putative bacteriophage-related protein	48	16	13	91	44	F	73.5381	22.5322	18.8637	30.8056	39.7585	37.0996	-0.0959281	-1.06875	0.47488	-0.202005	0.839913	0.888176	1
RSc0853		bacteriophage-like protein	151	240	177	625	214	F	231.339	337.983	256.837	211.577	193.371	246.221	-0.427021	-1.34445	0.210329	-2.03025	0.0423311	0.078441	1
RSc0854		hypothetical conserved protein	2	0	1	5	0	F	3.06409	0	1.45106	1.69262	0	1.24155	-0.131414	-1.09537	0.460682	-0.28526	0.775445	0.839677	1
RSc0855		bacteriophage protein	0	0	0	2	1	F	0	0	0	0.677047	0.903603	0.31613	0.221584	1.16601	0.292922	0.756463	0.449371	0.559085	1
RSc0856		hypothetical conserved protein	0	0	0	1	0	R	NA	NA	NA	NA	NA	NA	NA	NA	NA	NA	NA	NA	NA
RSc0857		bacteriophage-like protein	28	28	27	77	21	F	42.8972	39.4314	39.1785	26.0663	18.9757	33.3098	-0.721495	-1.64889	0.381788	-1.88978	0.0587875	0.103967	1
RSc0858		bacteriophage-like protein	6	3	5	12	2	F	9.19226	4.22479	7.25528	4.06228	1.80721	5.30836	-0.62357	-1.54068	0.584417	-1.067	0.285973	0.391704	1
RSc0859		bacteriophage-like protein	0	0	0	0	0	R	NA	NA	NA	NA	NA	NA	NA	NA	NA	NA	NA	NA	NA
RSc0860		bacteriophage-like protein	11	24	27	50	31	F	16.8525	33.7983	39.1785	16.9262	28.0117	26.9534	-0.36553	-1.28836	0.449095	-0.813927	0.415687	0.525931	1
RSc0861		hypothetical protein	5	4	1	32	6	F	7.66022	5.63306	1.45106	10.8327	5.42162	6.19974	0.425462	1.343	0.582892	0.729916	0.465442	0.573416	1
RSc0862		signal peptide protein	0	1	0	7	0	F	0	1.40826	0	2.36966	0	0.755585	0.159434	1.11685	0.374738	0.425454	0.670506	0.754757	1
RSc0863		probable bacteriophage protein	0	6	1	28	5	F	0	8.44959	1.45106	9.47865	4.51801	4.77946	0.473496	1.38847	0.581164	0.814738	0.415223	0.525731	1
RSc0864		hypothetical protein	6	14	5	20	7	F	9.19226	19.7157	7.25528	6.77047	6.32522	9.85179	-0.588632	-1.50382	0.550744	-1.06879	0.285162	0.390904	1
RSc0865		hypothetical protein	1	0	1	4	0	F	1.53204	0	1.45106	1.35409	0	0.867439	-0.0652119	-1.04624	0.423426	-0.15401	0.877602	0.916366	1
RSc0866		hypothetical protein	3	11	10	22	4	F	4.59613	15.4909	14.5106	7.44751	3.61441	9.1319	-0.642789	-1.56134	0.564393	-1.1389	0.254744	0.355346	1
RSc0867		putative HNS-like transcription regulator protein	290	342	337	795	227	F	444.293	481.626	489.006	269.126	205.118	377.834	-0.957489	-1.94193	0.176255	-5.43241	5.55972e-08	2.89611e-07	0.000286715
RSc0868	popP2	Type III effector protein (acetyltransferase) PopP2	338	324	422	2426	894	F	517.831	456.278	612.345	821.257	807.821	643.106	0.612173	1.52856	0.158368	3.86552	0.000110854	0.000362047	0.571673
RSc0869		putative cytosine-specific methyltransferase protein	6	10	13	35	18	F	9.19226	14.0826	18.8637	11.8483	16.2648	14.0504	-0.0164928	-1.0115	0.504978	-0.0326605	0.973945	0.981795	1
RSc0870		putative cytosine-specific methyltransferase protein	67	90	72	210	71	F	102.647	126.744	104.476	71.0899	64.1558	93.8225	-0.676026	-1.59773	0.258715	-2.61302	0.00897466	0.0198551	1
RSc0871		putative plasmid stability-like protein	373	457	556	3373	1217	F	571.452	643.577	806.787	1141.84	1099.68	852.668	0.719166	1.64623	0.16415	4.38116	1.18049e-05	4.44042e-05	0.0608781
RSc0872		hypothetical protein	592	777	655	2144	799	F	906.97	1094.22	950.441	725.794	721.978	879.881	-0.437075	-1.35386	0.135445	-3.22696	0.00125111	0.00334299	1
RSc0873		putative bacteriophage-related transmembrane protein	244	218	209	755	268	F	373.819	307.002	303.271	255.585	242.165	296.368	-0.385776	-1.30656	0.176884	-2.18096	0.0291863	0.0569049	1
RSc0874		hypothetical protein	2	0	0	3	3	F	3.06409	0	0	1.01557	2.71081	1.35809	0.176839	1.1304	0.477895	0.370038	0.711355	0.788745	1
RSc0875		putative transmembrane protein	70	54	59	222	84	F	107.243	76.0463	85.6123	75.1522	75.9026	83.9913	-0.231152	-1.17377	0.274347	-0.842553	0.399479	0.509424	1
RSc0876		hypothetical protein	10	8	2	20	12	F	15.3204	11.2661	2.90211	6.77047	10.8432	9.42047	-0.11483	-1.08285	0.564036	-0.203586	0.838677	0.887554	1
RSc0877		hypothetical protein	2	2	6	13	10	F	3.06409	2.81653	8.70633	4.4008	9.03603	5.60476	0.231717	1.17423	0.58458	0.396382	0.691824	0.77207	1
RSc0878		hypothetical protein	0	0	1	13	3	F	0	0	1.45106	4.4008	2.71081	1.71253	0.681487	1.60379	0.517761	1.31622	0.1881	0.27739	1
RSc0879		hypothetical protein	21	5	8	60	21	F	32.1729	7.04132	11.6084	20.3114	18.9757	18.0219	0.164612	1.12086	0.519666	0.316766	0.751421	0.821166	1
RSc0880		hypothetical protein	0	0	0	0	0	R	NA	NA	NA	NA	NA	NA	NA	NA	NA	NA	NA	NA	NA
RSc0881		hypothetical protein	0	0	0	0	0	R	NA	NA	NA	NA	NA	NA	NA	NA	NA	NA	NA	NA	NA
RSc0882		putative transmembrane protein	1	8	1	11	0	F	1.53204	11.2661	1.45106	3.72376	0	3.59459	-0.414018	-1.33239	0.556819	-0.743542	0.457154	0.565494	1
RSc0883		putative lysozyme (endolysin) protein	84	107	92	199	69	F	128.692	150.684	133.497	67.3661	62.3486	108.518	-1.03161	-2.0443	0.242006	-4.26275	2.01931e-05	7.32834e-05	0.104136
RSc0884		hypothetical protein	44	57	66	102	46	F	67.4099	80.2711	95.7697	34.5294	41.5657	63.9092	-1.02503	-2.035	0.309907	-3.30754	0.000941187	0.00259834	1
RSc0885		hypothetical protein	58	46	59	106	46	F	88.8586	64.7802	85.6123	35.8835	41.5657	63.34	-0.97388	-1.96412	0.308089	-3.16103	0.00157212	0.00411334	1
RSc0886		hypothetical protein	340	337	421	1318	509	F	520.895	474.585	610.894	446.174	459.934	502.496	-0.237335	-1.17881	0.159184	-1.49095	0.135974	0.212426	1
RSc0887		hemagglutinin-related protein	1115	1505	1480	3141	1198	F	1708.23	2119.44	2147.56	1063.3	1082.52	1624.21	-0.880619	-1.84117	0.137754	-6.39267	1.63009e-10	1.12385e-09	8.40639e-07
RSc0888		activation/secretion protein	125	172	163	463	214	F	191.506	242.221	236.522	156.736	193.371	204.071	-0.350674	-1.27516	0.209001	-1.67786	0.0933746	0.154041	1
RSc0889		hypothetical protein	135	138	123	326	157	F	206.826	194.34	178.48	110.359	141.866	166.374	-0.606832	-1.52291	0.217825	-2.78587	0.00533847	0.0124968	1
RSc0890		putative bacteriophage related protein	46	68	64	115	56	F	70.474	95.762	92.8676	38.9302	50.6017	69.7271	-0.899496	-1.86541	0.302882	-2.96979	0.00298005	0.00738142	1
RSc0891		putative site-specific integrase/recombinase protein	232	295	317	751	302	F	355.434	415.438	459.985	254.231	272.888	351.595	-0.627924	-1.54534	0.173452	-3.62016	0.000294424	0.000889481	1
RSc0892		putative phage-related protein	59	62	59	298	103	F	90.3906	87.3124	85.6123	100.88	93.0711	91.4533	0.141562	1.1031	0.252255	0.561185	0.574671	0.672471	1
RSc0893		transposase	535	475	642	1082	423	F	819.644	668.926	931.578	366.282	382.224	633.731	-1.08555	-2.12218	0.169013	-6.42285	1.33743e-10	9.32043e-10	6.89712e-07
RSc0894		signal peptide protein	165	112	184	415	134	F	252.787	157.726	266.994	140.487	121.083	187.815	-0.743034	-1.67369	0.252903	-2.93802	0.00330318	0.00811247	1
RSc0895		Type III effector protein	824	1114	1038	4119	1572	F	1262.4	1568.81	1506.2	1394.38	1420.46	1430.45	-0.0389883	-1.02739	0.133208	-0.292686	0.769762	0.835719	1
RSc0896		putative transmembrane protein	2113	2090	2266	8160	3234	F	3237.21	2943.27	3288.09	2762.35	2922.25	3030.63	-0.150308	-1.10981	0.108372	-1.38696	0.165454	0.249634	1
RSc0897		hydrolase protein	257	236	223	1542	479	F	393.735	332.35	323.585	522.003	432.826	400.9	0.443857	1.36024	0.172762	2.56918	0.0101938	0.0222941	1
RSc0898	ubiG	3-demethylubiquinone-9 3-methyltransferase	912	1022	1083	4434	1940	F	1397.22	1439.25	1571.49	1501.01	1752.99	1532.39	0.143157	1.10432	0.127928	1.11905	0.26312	0.364859	1
RSc0899		outer membrane lipoprotein transmembrane	3895	5189	5126	27053	10386	F	5967.31	7307.48	7438.11	9158.07	9384.82	7851.16	0.420121	1.33804	0.126817	3.3128	0.000923675	0.0025541	1
RSc0900		signal peptide protein	10764	11354	11432	135224	45566	F	16490.9	15989.4	16588.5	45776.5	41173.6	27203.8	1.40049	2.63992	0.0982394	14.2559	4.1194e-46	3.72697e-44	2.12437e-42
RSc0901	gyrA	DNA gyrase subunit A	9843	11532	12243	31007	12376	F	15079.9	16240.1	17765.3	10496.6	11183	14153	-0.588761	-1.50395	0.111529	-5.27897	1.2991e-07	6.41709e-07	0.000669944
RSc0902		signal peptide protein	2391	2778	2890	17345	7098	F	3663.12	3912.16	4193.55	5871.69	6413.77	4810.86	0.640572	1.55895	0.111394	5.7505	8.89793e-09	5.07595e-08	4.58866e-05
RSc0903	serC	phosphoserine aminotransferase	2336	2575	2669	7584	2828	F	3578.86	3626.28	3872.87	2567.36	2555.39	3240.15	-0.523819	-1.43776	0.100506	-5.21183	1.86984e-07	9.00875e-07	0.000964277
RSc0904	pheA	bifunctional chorismate mutase/prephenate dehydratase	2221	2467	2534	6596	2412	F	3402.67	3474.19	3676.98	2232.9	2179.49	2993.24	-0.667808	-1.58866	0.101136	-6.60305	4.02796e-11	2.97605e-10	2.07722e-07
RSc0905	hisC2	histidinol-phosphate aminotransferase	1709	2057	2079	5877	2102	F	2618.26	2896.8	3016.74	1989.5	1899.37	2484.14	-0.542859	-1.45686	0.113651	-4.77655	1.78329e-06	7.48284e-06	0.00919641
RSc0906	tyrA	putative prephenate dehydrogenase oxidoreductase protein	694	524	459	2626	910	F	1063.24	737.931	666.035	888.962	822.278	835.689	0.0569164	1.04024	0.196427	0.289758	0.772001	0.837268	1
RSc0907	aroA	3-phosphoshikimate 1-carboxyvinyltransferase	1627	1951	1947	5415	2021	F	2492.64	2747.52	2825.21	1833.1	1826.18	2344.93	-0.55037	-1.46446	0.11033	-4.98839	6.08849e-07	2.72555e-06	0.00313983
RSc0908	cmk	cytidylate kinase protein	3567	3540	3887	6036	2445	F	5464.8	4985.26	5640.25	2043.33	2209.31	4068.59	-1.32388	-2.50338	0.110254	-12.0075	3.24323e-33	1.37093e-31	1.67253e-29
RSc0909	rpsA	30S ribosomal protein S1	28553	37324	36894	144036	51711	F	43744.5	52562.1	53535.2	48759.5	46726.2	49065.5	-0.06441	-1.04566	0.121259	-0.531178	0.595295	0.690339	1
RSc0910	ihfB	integration host factor subunit beta	23973	19673	16077	22909	9041	F	36727.7	27704.8	23328.6	7755.23	8169.47	20737.2	-1.83477	-3.56716	0.174562	-10.5107	7.71015e-26	2.00814e-24	3.97612e-22
RSc0911		hypothetical protein	103	90	104	334	110	F	157.801	126.744	150.91	113.067	99.3963	129.583	-0.423704	-1.34137	0.23097	-1.83446	0.0665864	0.115308	1
RSc0912		hypothetical protein	1921	1909	1872	4326	1612	F	2943.06	2688.38	2716.38	1464.45	1456.61	2253.77	-0.921984	-1.89472	0.106245	-8.67793	4.03035e-18	5.67883e-17	2.07845e-14
RSc0913	ugd	UDP-glucose 6-dehydrogenase	2155	2309	2348	7303	3063	F	3301.56	3251.68	3407.08	2472.24	2767.73	3040.06	-0.340093	-1.26584	0.107193	-3.17272	0.00151017	0.0039694	1
RSc0914	rfaE	ADP-heptose synthase protein	1253	1443	1395	5284	1998	F	1919.65	2032.13	2024.22	1788.76	1805.4	1914.03	-0.147703	-1.1078	0.103727	-1.42397	0.154456	0.236009	1
RSc0915	rfaD	ADP-L-glycero-D-manno-heptose-6-epimeraseprotein	2014	2118	2364	10083	4027	F	3085.54	2982.7	3430.3	3413.33	3638.81	3310.13	0.153378	1.11217	0.112922	1.35826	0.17438	0.260613	1
RSc0916		putative ComEA-related signal peptide protein	590	610	667	2440	997	F	903.906	859.041	967.854	825.997	900.892	891.538	-0.0773479	-1.05508	0.127971	-0.604417	0.545566	0.647076	1
RSc0917	cysM	cysteine synthase B	2888	3066	3157	6887	2765	F	4424.54	4317.74	4580.98	2331.41	2498.46	3630.63	-0.873359	-1.83192	0.100767	-8.66714	4.43113e-18	6.22652e-17	2.28513e-14
RSc0918	mltB	putative membrane-bound lytic murein transglycosylase B protein	429	352	459	1456	560	F	657.247	495.709	666.035	492.89	506.017	563.58	-0.273859	-1.20904	0.168383	-1.6264	0.103864	0.168649	1
RSc0919		Probable Histone deacetylase	1446	1462	1488	3632	1306	F	2215.34	2058.88	2159.17	1229.52	1180.11	1768.6	-0.823607	-1.76983	0.107478	-7.66301	1.81625e-14	1.8922e-13	9.3664e-11
RSc0920		ABC transporter ATP-binding protein	304	434	515	4437	1591	F	465.741	611.187	747.294	1502.03	1437.63	952.776	1.24047	2.36275	0.18523	6.6969	2.12893e-11	1.62892e-10	1.09789e-07
RSc0921		transmembrane ABC transporter protein	102	121	103	1689	602	F	156.268	170.4	149.459	571.766	543.969	318.372	1.77501	3.42241	0.170629	10.4028	2.40873e-25	6.08912e-24	1.24218e-21
RSc0922		NLPA lipoprotein-related, probable solute-binding protein	208	281	275	7646	2760	F	318.665	395.722	399.04	2588.35	2493.94	1239.14	2.73479	6.65662	0.139273	19.6362	7.58326e-86	3.91069e-83	3.91069e-82
RSc0923	etfB	electron transfer flavoprotein subunit beta	2160	2595	2851	11383	4657	F	3309.22	3654.45	4136.96	3853.41	4208.08	3832.42	0.12138	1.08778	0.128655	0.943454	0.345449	0.4547	1
RSc0924	etfA	electron transfer flavoprotein subunit alpha	484	466	497	4012	1528	F	741.509	656.251	721.175	1358.16	1380.7	971.559	0.944687	1.92477	0.123512	7.64857	2.03234e-14	2.10035e-13	1.04808e-10
RSc0925		putative acyl-CoA dehydrogenase oxidoreductase protein	771	896	828	3265	1229	F	1181.21	1261.8	1201.47	1105.28	1110.53	1172.06	-0.132003	-1.09581	0.112491	-1.17346	0.240612	0.338842	1
RSc0926	dadA	D-amino acid dehydrogenase small subunit	533	861	700	6072	2502	F	816.58	1212.52	1015.74	2055.51	2260.81	1472.23	1.06438	2.09127	0.168383	6.32118	2.59577e-10	1.74529e-09	1.33864e-06
RSc0927	lrp	leucine-responsive regulatory DNA-binding transcription regulator protein	416	482	412	1391	562	F	637.33	678.783	597.835	470.886	507.825	578.532	-0.380105	-1.30144	0.139473	-2.72529	0.00642447	0.0147053	1
RSc0928		hypothetical protein	126	150	147	545	181	F	193.038	211.24	213.305	184.495	163.552	193.126	-0.229842	-1.17271	0.193946	-1.18509	0.235984	0.333598	1
RSc0929		hypothetical protein	1192	1431	1456	3034	1262	F	1826.2	2015.23	2112.74	1027.08	1140.35	1624.32	-0.865487	-1.82196	0.123706	-6.99634	2.62744e-12	2.21039e-11	1.35497e-08
RSc0930		hypothetical protein	75	51	60	1179	427	F	114.903	71.8215	87.0633	399.119	385.838	211.749	2.02945	4.08249	0.223655	9.07402	1.1471e-19	1.87202e-18	5.91557e-16
RSc0931		signal peptide protein	14	30	21	833	213	F	21.4486	42.2479	30.4722	281.99	192.467	113.725	2.6893	6.44999	0.314519	8.55051	1.22542e-17	1.67183e-16	6.31951e-14
RSc0932		probable membrane-bound dehydrogenase oxidoreductase protein	160	204	169	1346	603	F	245.127	287.286	245.228	455.652	544.872	355.633	0.92195	1.89467	0.17478	5.27493	1.32804e-07	6.54752e-07	0.000684871
RSc0933	rpsP	30S ribosomal protein S16	1994	2575	2419	5497	2259	F	3054.9	3626.28	3510.1	1860.86	2041.24	2818.68	-0.792443	-1.73201	0.122755	-6.45547	1.07886e-10	7.63192e-10	5.56367e-07
RSc0934	rimM	16S rRNA-processing protein	2109	2464	2233	11259	4128	F	3231.08	3469.96	3240.21	3811.43	3730.07	3496.55	0.185137	1.13692	0.0997538	1.85593	0.0634629	0.110679	1
RSc0935	trmD	tRNA (guanine-N(1)-)-methyltransferase	2939	3172	2774	14050	5489	F	4502.68	4467.01	4025.23	4756.25	4959.87	4542.21	0.163876	1.12029	0.105644	1.55122	0.12085	0.192472	1
RSc0936	rplS	50S ribosomal protein L19	5895	6009	5487	29495	12506	F	9031.4	8462.26	7961.94	9984.74	11300.5	9348.16	0.323521	1.25138	0.112491	2.87598	0.00402772	0.00969698	1
RSc0937		Probable Nudix hydrolase	314	384	312	1615	634	F	481.062	540.774	452.729	546.715	572.884	518.833	0.182859	1.13513	0.147362	1.24089	0.214646	0.307737	1
RSc0938	cobD	adenosylcobinamide-phosphate synthase	1855	1891	1862	4493	1910	F	2841.94	2663.03	2701.87	1520.99	1725.88	2290.74	-0.747722	-1.67914	0.113329	-6.59782	4.17256e-11	3.07399e-10	2.15179e-07
RSc0939		hypothetical protein	880	1045	966	1694	616	F	1348.2	1471.64	1401.72	573.458	556.619	1070.33	-1.30184	-2.46544	0.118113	-11.022	2.99242e-28	8.97204e-27	1.54319e-24
RSc0941		Probable CAAX prenyl protease 1	241	280	347	847	406	F	369.223	394.314	503.516	286.729	366.863	384.129	-0.366164	-1.28892	0.196502	-1.86341	0.0624044	0.109277	1
RSc0942	orn	oligoribonuclease	629	731	643	3012	1109	F	963.656	1029.44	933.029	1019.63	1002.1	989.571	0.0512669	1.03617	0.119377	0.429455	0.667592	0.752683	1
RSc0943	mogA	molybdenum cofactor biosynthesis protein	1363	1369	1176	3779	1552	F	2088.18	1927.91	1706.44	1279.28	1402.39	1680.84	-0.503357	-1.41751	0.130831	-3.84738	0.000119385	0.000386243	0.615671
RSc0944		hypothetical protein	417	385	446	1257	454	F	638.862	542.182	647.171	425.524	410.236	532.795	-0.533584	-1.44752	0.148589	-3.591	0.000329409	0.00098536	1
RSc0945	pmbA	putative PMBA protein (tlde protein)	2266	2315	2375	9146	3686	F	3471.61	3260.13	3446.26	3096.13	3330.68	3320.96	-0.0783889	-1.05584	0.10268	-0.763426	0.445209	0.554978	1
RSc0946	folA	dihydrofolate reductase oxidoreductase protein	158	164	163	700	312	F	242.063	230.955	236.522	236.966	281.924	245.686	0.123335	1.08925	0.183231	0.673113	0.500875	0.605747	1
RSc0947	thyA	thymidylate synthase	1177	1320	1291	3364	1533	F	1803.22	1858.91	1873.31	1138.79	1385.22	1611.89	-0.544738	-1.45876	0.127949	-4.25746	2.06764e-05	7.48267e-05	0.106628
RSc0948		Pyridoxal phosphate-dependent enzyme, beta subunit	73	79	77	324	140	F	111.839	111.253	111.731	109.682	126.504	114.202	0.0705536	1.05012	0.234079	0.30141	0.763102	0.830212	1
RSc0949		hypothetical protein	169	258	198	662	230	F	258.915	363.332	287.309	224.102	207.829	268.298	-0.473233	-1.38822	0.198789	-2.38058	0.0172853	0.0355424	1
RSc0950		hypothetical protein	393	383	318	1565	589	F	602.093	539.365	461.436	529.789	532.222	532.981	-0.00832909	-1.00579	0.158015	-0.0527109	0.957962	0.971618	1
RSc0951		hypothetical protein	834	756	609	3022	1017	F	1277.72	1064.65	883.693	1023.02	918.964	1033.61	-0.142478	-1.1038	0.168814	-0.843994	0.398673	0.508639	1
RSc0952		putative ATP-dependent RNA helicase protein	1741	1688	1621	20084	7055	F	2667.29	2377.15	2352.16	6798.9	6374.92	4114.08	1.40544	2.64899	0.110831	12.681	7.53908e-37	3.96725e-35	3.8879e-33
RSc0953		hypothetical protein	3333	3894	2845	5607	2305	F	5106.3	5483.78	4128.25	1898.1	2082.8	3739.85	-1.28243	-2.43248	0.143634	-8.92846	4.31991e-19	6.61061e-18	2.22778e-15
RSc0954		hypothetical protein	33	51	19	129	40	F	50.5575	71.8215	27.5701	43.6695	36.1441	45.9525	-0.276361	-1.21114	0.395216	-0.699265	0.484386	0.591518	1
RSc0955		hypothetical conserved protein	625	875	787	2834	1203	F	957.528	1232.23	1141.98	959.375	1087.03	1075.63	-0.118693	-1.08575	0.148532	-0.799108	0.424228	0.534901	1
RSc0956		hypothetical protein	20	25	8	93	41	F	30.6409	35.2066	11.6084	31.4827	37.0477	29.1973	0.331998	1.25876	0.44473	0.746515	0.455356	0.564082	1
RSc0957		hypothetical protein	8	9	10	52	17	F	12.2564	12.6744	14.5106	17.6032	15.3612	14.4811	0.259623	1.19717	0.488705	0.531247	0.595248	0.690339	1
RSc0958		putative VGR-related protein	934	1128	1149	4616	1748	F	1430.93	1588.52	1667.26	1562.62	1579.5	1565.77	0.00760448	1.00528	0.118692	0.064069	0.948915	0.965008	1
RSc0959		hypothetical protein	193	248	304	1470	613	F	295.685	349.25	441.121	497.629	553.908	427.519	0.521121	1.43507	0.190654	2.73334	0.00626955	0.0143954	1
RSc0960		hypothetical protein	790	1016	997	3526	1308	F	1210.31	1430.8	1446.7	1193.63	1181.91	1292.67	-0.195905	-1.14544	0.128725	-1.52189	0.128036	0.202182	1
RSc0961		hypothetical protein	55	56	68	312	130	F	84.2624	78.8628	98.6718	105.619	117.468	96.9769	0.331692	1.25849	0.2548	1.30178	0.192993	0.28272	1
RSc0962		putative bacteriophage DNA-binding transcription regulator protein	3	3	3	31	11	F	4.59613	4.22479	4.35317	10.4942	9.93963	6.72159	0.751598	1.68366	0.570376	1.31772	0.187596	0.276884	1
RSc0963		hypothetical conserved protein	17	12	12	205	79	F	26.0447	16.8992	17.4127	69.3973	71.3846	40.2277	1.60069	3.03288	0.374736	4.27151	1.94153e-05	7.07594e-05	0.100125
RSc0964		putative bacteriophage transcriptional activator- related transcription regulator protein	0	1	0	0	1	F	0	1.40826	0	0	0.903603	0.462373	-0.0139631	-1.00973	0.314315	-0.0444237	0.964567	0.97526	1
RSc0965		hypothetical protein	0	0	1	8	0	F	0	0	1.45106	2.70819	0	0.831848	0.187813	1.13904	0.385204	0.487568	0.625856	0.716753	1
RSc0966		hypothetical protein	10	1	5	24	11	F	15.3204	1.40826	7.25528	8.12456	9.93963	8.40963	0.10482	1.07536	0.577021	0.181658	0.855851	0.90166	1
RSc0967		Conserved hypothetical phage protein	700	867	721	2386	946	F	1072.43	1220.97	1046.21	807.717	854.808	1000.43	-0.417829	-1.33592	0.129738	-3.22055	0.00127943	0.00341513	1
RSc0968		cp4-like integrase protein	113	155	124	199	113	F	173.121	218.281	179.931	67.3661	102.107	148.161	-1.13461	-2.1956	0.253323	-4.47893	7.50188e-06	2.911e-05	0.0386872
RSc0970		signal peptide protein	28	30	32	235	61	F	42.8972	42.2479	46.4338	79.553	55.1198	53.2503	0.578131	1.49291	0.334227	1.72976	0.0836739	0.139918	1
RSc0971		hypothetical conserved protein	4460	5560	6213	9260	4994	F	6832.92	7829.95	9015.41	3134.73	4512.59	6265.12	-1.02292	-2.03203	0.174541	-5.86062	4.61142e-09	2.71474e-08	2.37811e-05
RSc0972		hypothetical protein	1938	2024	1969	5780	2144	F	2969.1	2850.33	2857.13	1956.66	1937.32	2514.11	-0.566565	-1.48099	0.0989078	-5.72821	1.01494e-08	5.73909e-08	5.23405e-05
RSc0973		amino-acid-binding periplasmic (PBP) ABC transporter protein	163	266	268	976	450	F	249.723	374.598	388.883	330.399	406.621	350.045	0.116263	1.08392	0.216756	0.536376	0.591699	0.687758	1
RSc0974		hypothetical protein	103	74	71	178	55	F	157.801	104.212	103.025	60.2571	49.6981	94.9985	-1.05751	-2.08133	0.289727	-3.65001	0.000262228	0.000802082	1
RSc0975		ABC transporter ATP-binding protein	903	1012	956	2749	1005	F	1383.44	1425.16	1387.21	930.6	908.121	1206.91	-0.599206	-1.51488	0.110231	-5.43591	5.45165e-08	2.84556e-07	0.000281142
RSc0976	parE	DNA topoisomerase IV subunit B	2808	3064	3107	8378	3024	F	4301.98	4314.92	4508.43	2836.15	2732.49	3738.79	-0.64703	-1.56594	0.0969643	-6.67287	2.50842e-11	1.90796e-10	1.29359e-07
RSc0977		putative Lytic transglycosylase-like protein	388	370	385	840	305	F	594.433	521.058	558.656	284.36	275.599	446.821	-0.976717	-1.96798	0.148084	-6.59568	4.23306e-11	3.11411e-10	2.18299e-07
RSc0978	parC	DNA topoisomerase IV subunit A	782	793	768	3144	1149	F	1198.06	1116.75	1114.41	1064.32	1038.24	1106.36	-0.11872	-1.08577	0.115357	-1.02916	0.303405	0.410348	1
RSc0980		Chromate transporter protein	174	143	132	273	59	F	266.576	201.382	191.539	92.4169	53.3126	161.045	-1.47239	-2.77482	0.274612	-5.36171	8.24359e-08	4.20081e-07	0.000425122
RSc0981	lldP	putative L-lactate permease transmembrane protein	914	980	808	5274	2316	F	1400.29	1380.1	1172.45	1785.37	2092.74	1566.19	0.548219	1.46228	0.137823	3.9777	6.95839e-05	0.000232714	0.358844
RSc0982		Putative integral membrane sensory domain containing protein	233	284	217	957	354	F	356.966	399.947	314.879	323.967	319.875	343.127	-0.146975	-1.10725	0.16944	-0.867413	0.385716	0.495987	1
RSc0983		putative Phytanoyl-CoA dioxygenase	68	65	66	216	64	F	104.179	91.5372	95.7697	73.121	57.8306	84.4875	-0.521807	-1.43575	0.270624	-1.92816	0.0538349	0.0971061	1
RSc0984		gst-related protein	1204	1427	1247	2802	1014	F	1844.58	2009.59	1809.47	948.542	916.253	1505.69	-1.00717	-2.00997	0.114286	-8.81273	1.22131e-18	1.80467e-17	6.29829e-15
RSc0985		aminotransferase protein	764	790	867	5105	1902	F	1170.48	1112.53	1258.07	1728.16	1718.65	1397.58	0.540857	1.45484	0.115645	4.67688	2.91276e-06	1.19499e-05	0.0150211
RSc0986		hypothetical protein	155	146	152	1640	635	F	237.467	205.607	220.56	555.178	573.788	358.52	1.32575	2.50663	0.160837	8.2428	1.68227e-16	2.07051e-15	8.67546e-13
RSc0987		hypothetical protein	44	24	16	576	146	F	67.4099	33.7983	23.2169	194.989	131.926	90.2681	1.77025	3.41114	0.368144	4.80859	1.51995e-06	6.44605e-06	0.0078384
RSc0988		hypothetical protein	36	45	20	431	122	F	55.1536	63.3719	29.0211	145.904	110.24	80.7379	1.26492	2.40313	0.333	3.79854	0.000145549	0.000463616	0.750595
RSc0989		putative transcription regulator protein	371	383	411	1910	700	F	568.388	539.365	596.384	646.579	632.522	596.648	0.169672	1.1248	0.133403	1.27187	0.203419	0.294672	1
RSc0990	hptG	heat shock protein 90	697	718	612	5022	1893	F	1067.83	1011.13	888.046	1700.06	1710.52	1275.52	0.77686	1.7134	0.126832	6.12511	9.06196e-10	5.76233e-09	4.67325e-06
RSc0991		hypothetical protein	92	66	43	343	104	F	140.948	92.9455	62.3954	116.113	93.9747	101.275	0.0892938	1.06385	0.322663	0.27674	0.78198	0.843831	1
RSc0992		glutathione S-transferase-like transmembrane protein	125	127	133	2364	932	F	191.506	178.85	192.99	800.269	842.158	441.154	2.09027	4.25827	0.15502	13.4839	1.9464e-41	1.33834e-39	1.00376e-37
RSc0993		putative transcriptional regulatory DNA-binding transcription regulator protein	8	5	6	91	30	F	12.2564	7.04132	8.70633	30.8056	27.1081	17.1835	1.28363	2.43451	0.484162	2.65124	0.00801966	0.0179971	1
RSc0994		hypothetical protein	106	104	114	240	99	F	162.397	146.459	165.42	81.2456	89.4567	128.996	-0.861991	-1.81755	0.22464	-3.83722	0.000124437	0.000400827	0.641724
RSc0995		putative spermidine synthase	71	95	88	566	202	F	108.775	133.785	127.693	191.604	182.528	148.877	0.579465	1.4943	0.216183	2.68043	0.00735266	0.0166525	1
RSc0996		hypothetical protein	974	1102	1107	3066	1112	F	1492.21	1551.91	1606.32	1037.91	1004.81	1338.63	-0.595678	-1.51118	0.111315	-5.35126	8.7344e-08	4.4334e-07	0.000450433
RSc0997		Putative Acetyltransferase	392	371	351	926	378	F	600.561	522.466	509.321	313.473	341.562	457.476	-0.722645	-1.6502	0.154138	-4.68831	2.75475e-06	1.13559e-05	0.0142062
RSc0998		ATPase (AAA+)-related protein	392	423	414	1226	509	F	600.561	595.696	600.737	415.03	459.934	534.391	-0.451188	-1.36717	0.138515	-3.25733	0.00112467	0.00304299	1
RSc0999		putative periplasmic cytochrome type-c oxidoreductase signal peptide protein	825	879	898	2112	912	F	1263.94	1237.86	1303.05	714.961	824.086	1068.78	-0.716538	-1.64323	0.125408	-5.71366	1.10572e-08	6.2251e-08	5.7022e-05
RSc1000		putative periplasmic cytochrome type-c oxidoreductase signal peptide protein	339	262	360	1301	506	F	519.363	368.965	522.38	440.419	457.223	461.67	-0.0655567	-1.04649	0.184475	-0.355369	0.722313	0.797467	1
RSc1001		hypothetical protein	371	463	442	1490	523	F	568.388	652.026	641.367	504.4	472.584	567.753	-0.338437	-1.26439	0.141533	-2.39123	0.0167922	0.0346944	1
RSc1002		hypothetical protein	158	140	120	568	197	F	242.063	197.157	174.127	192.281	178.01	196.728	-0.13391	-1.09726	0.210524	-0.636079	0.524725	0.628281	1
RSc1003		carboxypeptidase	185	129	93	2409	852	F	283.428	181.666	134.948	815.503	769.869	437.083	1.89666	3.7235	0.247475	7.66405	1.80161e-14	1.88074e-13	9.29088e-11
RSc1004		Putative NADH dehydrogenase/NAD(P)H nitroreductase	526	573	651	3165	1141	F	805.855	806.936	944.637	1071.43	1031.01	931.973	0.299066	1.23035	0.132447	2.258	0.0239454	0.047623	1
RSc1005	nth	endonuclease III protein	52	68	53	257	96	F	79.6663	95.762	76.9059	87.0005	86.7459	85.2161	0.0431879	1.03039	0.264484	0.163291	0.870289	0.91147	1
RSc1006		ferredoxin	141	87	81	499	126	F	216.018	122.519	117.536	168.923	113.854	147.77	-0.0864781	-1.06177	0.301792	-0.286549	0.774458	0.839403	1
RSc1007		transcription regulator protein	583	640	661	1270	637	F	893.182	901.289	959.148	429.925	575.595	751.828	-0.859633	-1.81458	0.15986	-5.37741	7.55637e-08	3.87358e-07	0.000389682
RSc1008	phaZ	poly[D(-)-3-hydroxybutyrate] depolymerase protein	4167	4759	4557	13091	5014	F	6384.03	6701.93	6612.46	4431.61	4530.66	5732.14	-0.547937	-1.46199	0.0930362	-5.8895	3.87358e-09	2.31204e-08	1.99761e-05
RSc1009	tISRso1	ISRSO1-transposase protein	3585	4416	4616	12648	4738	F	5492.38	6218.9	6698.07	4281.64	4281.27	5394.45	-0.514019	-1.42802	0.118668	-4.33157	1.48053e-05	5.48104e-05	0.0763509
RSc1010	tyrB	aromatic amino acid aminotransferase	1755	1837	1983	11742	4804	F	2688.74	2586.98	2877.44	3974.94	4340.91	3293.8	0.607488	1.5236	0.109465	5.54962	2.86292e-08	1.53792e-07	0.000147641
RSc1011	uvrB	excinuclease ABC subunit B	1466	1425	1465	4748	1932	F	2245.98	2006.78	2125.8	1607.31	1745.76	1946.32	-0.340644	-1.26632	0.113969	-2.98891	0.00279975	0.0069683	1
RSc1012		putative site-specific recombinase transmembrane protein	191	224	192	990	336	F	292.62	315.451	278.603	335.138	303.61	305.085	0.113097	1.08155	0.167302	0.676004	0.499038	0.603834	1
RSc1013		putative ribokinase protein	163	186	126	522	232	F	249.723	261.937	182.833	176.709	209.636	216.168	-0.257861	-1.1957	0.218053	-1.18256	0.236984	0.334829	1
RSc1014		transcriptional regulatory DNA-binding repressor transcription regulator protein	228	201	209	786	335	F	349.306	283.061	303.271	266.079	302.707	300.885	-0.133968	-1.09731	0.177753	-0.753678	0.451043	0.560372	1
RSc1015		transmembrane ABC transporter protein	158	138	139	348	119	F	242.063	194.34	201.697	117.806	107.529	172.687	-0.879212	-1.83937	0.210467	-4.17744	2.94808e-05	0.000103776	0.152032
RSc1016		ABC transporter ATP-binding protein	241	246	176	1735	523	F	369.223	346.433	255.386	587.338	472.584	406.193	0.694384	1.61819	0.198487	3.49838	0.000468097	0.00136924	1
RSc1017		sugar-binding periplasmic (PBP) ABC transporter protein	1981	1884	1790	8353	2956	F	3034.98	2653.17	2597.39	2827.68	2671.05	2756.85	-0.00574778	-1.00399	0.117793	-0.0487958	0.961082	0.97335	1
RSc1018		hypothetical protein	5952	6947	6076	22694	8202	F	9118.73	9783.21	8816.61	7682.45	7411.35	8562.47	-0.28967	-1.22236	0.0998536	-2.90095	0.00372035	0.0090032	1
RSc1019	nifS	pyridoxal-phosphate-dependent aminotransferase (NIFS protein)	3199	3688	3502	16760	6094	F	4901.01	5193.68	5081.6	5673.65	5506.55	5271.3	0.143289	1.10442	0.0947759	1.51187	0.130567	0.205472	1
RSc1020	nifU	scaffold protein	1470	1639	1677	7404	2602	F	2252.1	2308.15	2433.42	2506.43	2351.17	2370.25	0.0594275	1.04205	0.105942	0.560945	0.574835	0.67251	1
RSc1021	iscA	Iron-binding protein IscA	1970	2415	2125	9042	3171	F	3018.13	3400.96	3083.49	3060.93	2865.32	3085.77	-0.0948833	-1.06798	0.110451	-0.859056	0.390309	0.501202	1
RSc1022		hypothetical protein	311	403	316	2980	958	F	476.466	567.531	458.534	1008.8	865.651	675.396	0.889606	1.85267	0.156006	5.70237	1.18156e-08	6.6376e-08	6.09332e-05
RSc1023	hscB	co-chaperone HscB	192	184	187	1689	583	F	294.152	259.121	271.347	571.766	526.8	384.637	0.983467	1.97721	0.157728	6.23521	4.51169e-10	2.96392e-09	2.32668e-06
RSc1024	hscA	chaperone protein HscA	751	821	763	3513	1199	F	1150.57	1156.19	1107.16	1189.23	1083.42	1137.31	4.13583e-05	1.00003	0.117809	0.000351062	0.99972	0.99972	1
RSc1025	fdx	ferredoxin [2FE-2S] protein	99	132	128	647	261	F	151.672	185.891	185.735	219.025	235.84	195.633	0.367221	1.28987	0.198846	1.84676	0.0647824	0.112713	1
RSc1026	iscX	ISC system FeS cluster assembly protein	118	112	118	407	180	F	180.781	157.726	171.225	137.779	162.648	162.032	-0.179536	-1.13252	0.211081	-0.850556	0.395016	0.505233	1
RSc1027		hypothetical protein	73	66	49	4675	1172	F	111.839	92.9455	71.1017	1582.6	1059.02	583.501	3.69638	12.9634	0.228579	16.1711	8.06658e-59	1.38664e-56	4.15993e-55
RSc1028	lysS	lysyl-tRNA synthetase	365	436	504	1982	769	F	559.196	614.003	731.332	670.953	694.87	654.071	0.102285	1.07347	0.154791	0.660792	0.508746	0.613708	1
RSc1029		short chain dehydrogenase	35	38	30	329	125	F	53.6215	53.514	43.5317	111.374	112.95	74.9983	1.08701	2.12434	0.283077	3.84	0.000123036	0.000396808	0.634496
RSc1030	prfB	peptide chain release factor 2 protein	1612	1920	1957	6578	2471	F	2469.66	2703.87	2839.72	2226.81	2232.8	2494.57	-0.25833	-1.19609	0.111372	-2.31953	0.0203662	0.0411553	1
RSc1031	pncB	nicotinate phosphoribosyltransferase	561	609	608	1459	719	F	859.477	857.633	882.242	493.905	649.69	748.589	-0.595673	-1.51118	0.155264	-3.83652	0.000124791	0.000401715	0.643548
RSc1032		putative transmembrane protein	396	467	383	1193	372	F	606.689	657.659	555.754	403.858	336.14	512.02	-0.693713	-1.61744	0.158968	-4.36384	1.278e-05	4.79321e-05	0.0659066
RSc1033		hypothetical protein	377	400	413	991	415	F	577.581	563.306	599.286	335.477	374.995	490.129	-0.701736	-1.62646	0.144103	-4.86968	1.11778e-06	4.83183e-06	0.00576438
RSc1034		Dehydrogenase	185	218	222	1410	431	F	283.428	307.002	322.134	477.318	389.453	355.867	0.504588	1.41872	0.172356	2.92759	0.00341602	0.00836091	1
RSc1035	rmuC	Putative DNA recombination protein RmuC	1249	1452	1579	3079	1099	F	1913.52	2044.8	2291.22	1042.31	993.059	1656.98	-1.02072	-2.02894	0.125034	-8.16356	3.25279e-16	3.94698e-15	1.67746e-12
RSc1036		hypothetical conserved protein	211	180	232	622	263	F	323.261	253.488	336.645	210.561	237.647	272.321	-0.433885	-1.35087	0.192988	-2.24825	0.0245605	0.048662	1
RSc1037	moeA1	molybdopterin biosynthesis MOEA protein	247	255	256	918	402	F	378.415	359.107	371.47	310.764	363.248	356.601	-0.136821	-1.09948	0.162127	-0.843908	0.398721	0.508639	1
RSc1038	mobA	molybdopterin-guanine dinucleotide biosynthesis protein A	91	103	100	505	146	F	139.416	145.051	145.106	170.954	131.926	146.491	0.0885718	1.06332	0.226474	0.39109	0.695731	0.775628	1
RSc1039	moaA	molybdenum cofactor biosynthesis protein A	403	453	456	2636	802	F	617.414	637.944	661.681	892.347	724.689	706.815	0.338067	1.26406	0.146997	2.29983	0.0214581	0.0431589	1
RSc1040	rne	ribonuclease E protein	5473	5592	5231	21072	7923	F	8384.88	7875.01	7590.47	7133.36	7159.24	7628.59	-0.152663	-1.11162	0.0981622	-1.55522	0.119894	0.191127	1
RSc1041	rluC	ribosomal large subunit pseudouridine synthase C protein	1826	2033	1999	5782	2153	F	2797.51	2863	2900.66	1957.34	1945.46	2492.79	-0.544398	-1.45841	0.0983099	-5.53757	3.06695e-08	1.63899e-07	0.000158162
RSc1042		putative phosphoglycolate phosphatase protein	742	803	720	2058	823	F	1136.78	1130.84	1044.76	696.681	743.665	950.544	-0.61177	-1.52813	0.122255	-5.00405	5.61389e-07	2.52405e-06	0.00289508
RSc1043		hypothetical protein	133	147	138	678	214	F	203.762	207.015	200.246	229.519	193.371	206.782	0.0600448	1.0425	0.192594	0.311768	0.755217	0.823916	1
RSc1044		putative protease transmembrane protein	836	926	904	2880	1090	F	1280.79	1304.05	1311.75	974.947	984.927	1171.29	-0.403252	-1.32249	0.110031	-3.6649	0.000247433	0.000759079	1
RSc1045		Methyltransferase	235	196	192	492	177	F	360.03	276.02	278.603	166.553	159.938	248.229	-0.87202	-1.83022	0.195949	-4.45024	8.57739e-06	3.2961e-05	0.0442336
RSc1046	maf	Maf-like protein	30	42	48	181	54	F	45.9613	59.1471	69.6507	61.2727	48.7945	56.9653	-0.0654984	-1.04645	0.324765	-0.201679	0.840167	0.888176	1
RSc1047		hypothetical protein	4209	4729	5366	11106	4341	F	6448.37	6659.68	7786.36	3759.64	3922.54	5715.32	-0.849722	-1.80215	0.120393	-7.0579	1.69039e-12	1.44566e-11	8.71734e-09
RSc1048	rpmF	50S ribosomal protein L32	11748	11674	12551	14382	6548	F	17998.5	16440.1	18212.2	4868.64	5916.79	12687.2	-1.68448	-3.21425	0.122326	-13.7704	3.8385e-43	2.9545e-41	1.97951e-39
RSc1049	plsX	putative glycerol-3-phosphate acyltransferase PlsX	2100	2226	2563	5927	2456	F	3217.29	3134.8	3719.06	2006.43	2219.25	2859.36	-0.661479	-1.5817	0.124405	-5.31714	1.05413e-07	5.26248e-07	0.000543614
RSc1050	fabH	3-oxoacyl-(acyl carrier protein) synthase III	1395	1418	1542	3760	1481	F	2137.2	1996.92	2237.53	1272.85	1338.24	1796.55	-0.696492	-1.62056	0.112566	-6.1874	6.11647e-10	3.95767e-09	3.15426e-06
RSc1051	fabD	acyl-carrier-protein S-malonyltransferase	2633	2487	2251	10209	3944	F	4033.87	3502.35	3266.33	3455.98	3563.81	3564.47	-0.0365316	-1.02565	0.124147	-0.294259	0.76856	0.834765	1
RSc1052	fabG	3-ketoacyl-(acyl-carrier-protein) reductase	4890	5462	5540	9585	4227	F	7491.7	7691.94	8038.85	3244.75	3819.53	6057.35	-1.12237	-2.17705	0.114067	-9.83958	7.60262e-23	1.59377e-21	3.92067e-19
RSc1053	acpP	acyl carrier protein	32483	32847	33824	19153	8245	F	49765.4	46257.3	49080.5	6483.74	7450.2	31807.4	-2.77244	-6.83264	0.107236	-25.8537	2.21178e-147	2.85154e-144	1.14062e-143
RSc1054	fabF1	3-oxoacyl-(acyl carrier protein) synthase II	4976	6017	5791	21086	7962	F	7623.45	8473.53	8403.06	7138.1	7194.48	7766.53	-0.187223	-1.13857	0.100934	-1.8549	0.0636107	0.110899	1
RSc1055	rpoE1	RNA polymerase sigma factor RpoE	5425	5944	5960	28422	10530	F	8311.34	8370.72	8648.29	9621.51	9514.94	8893.36	0.179389	1.1324	0.0900531	1.99204	0.0463671	0.0849734	1
RSc1058		periplasmic protease signal peptide protein	9455	11582	13028	35978	13799	F	14485.5	16310.5	18904.4	12179.4	12468.8	14869.7	-0.42143	-1.33925	0.131678	-3.20046	0.00137209	0.00363984	1
RSc1059		Glutaredoxin	1726	1583	1626	2484	959	F	2644.31	2229.28	2359.42	840.892	866.555	1788.09	-1.48178	-2.79293	0.122627	-12.0837	1.28863e-33	5.72886e-32	6.64548e-30
RSc1060	lepA	GTP-binding protein LepA	7447	8925	10016	23518	8201	F	11409.1	12568.8	14533.8	7961.39	7410.44	10776.7	-0.730803	-1.65956	0.129158	-5.65819	1.52978e-08	8.51033e-08	7.88907e-05
RSc1061	lepB	signal peptidase I	1994	2652	2882	6309	2308	F	3054.9	3734.72	4181.94	2135.74	2085.51	3038.56	-0.780487	-1.71771	0.146338	-5.33345	9.63652e-08	4.84834e-07	0.000496955
RSc1062		hypothetical protein	3584	4035	4046	6405	2699	F	5490.85	5682.35	5870.97	2168.24	2438.82	4330.25	-1.293	-2.45038	0.107122	-12.0704	1.5138e-33	6.67237e-32	7.80668e-30
RSc1063	rnc	ribonuclease III	1936	2189	2336	4638	1920	F	2966.04	3082.69	3389.67	1570.07	1734.92	2548.68	-0.92115	-1.89362	0.117194	-7.86003	3.84029e-15	4.22268e-14	1.98044e-11
RSc1064	era	GTP-binding protein Era	1926	2199	2399	5993	2179	F	2950.72	3096.77	3481.08	2028.77	1968.95	2705.26	-0.661115	-1.5813	0.117029	-5.64916	1.61229e-08	8.92125e-08	8.3146e-05
RSc1065	recO	DNA repair protein RecO	616	580	576	1720	609	F	943.739	816.793	835.808	582.26	550.294	745.779	-0.601388	-1.51718	0.134678	-4.46537	7.99296e-06	3.0807e-05	0.0412197
RSc1066	pdxJ	pyridoxal phosphate biosynthetic protein PdxJ	1779	1835	1835	6256	2147	F	2725.51	2584.17	2662.69	2117.8	1940.03	2406.04	-0.3847	-1.30559	0.106064	-3.62707	0.000286657	0.000869816	1
RSc1067	acpS	4'-phosphopantetheinyl transferase	575	493	567	1595	633	F	880.925	694.274	822.749	539.945	571.98	701.975	-0.516118	-1.4301	0.149525	-3.45172	0.000557024	0.0016021	1
RSc1068		beta-hexosaminidase	1180	1231	1163	3793	1473	F	1807.81	1733.57	1687.58	1284.02	1331.01	1568.8	-0.411872	-1.33041	0.108318	-3.80244	0.000143278	0.000457514	0.738886
RSc1069	efp	elongation factor P	1182	1418	1506	6732	2401	F	1810.88	1996.92	2185.29	2278.94	2169.55	2088.31	0.153583	1.11233	0.122689	1.25181	0.21064	0.303048	1
RSc1070		hypothetical protein	72	48	49	225	69	F	110.307	67.5967	71.1017	76.1677	62.3486	77.5044	-0.230172	-1.17297	0.308323	-0.746529	0.455348	0.564082	1
RSc1071	uvrC	excinuclease ABC subunit C	438	411	440	1475	491	F	671.035	578.797	638.464	499.322	443.669	566.257	-0.405693	-1.32472	0.146147	-2.77592	0.00550455	0.012839	1
RSc1072	pgsA	CDP-diacylglycerol--glycerol-3-phosphate 3- phosphatidyltransferase transmembrane protein	2272	2586	2318	3656	1357	F	3480.8	3641.77	3363.55	1237.64	1226.19	2589.99	-1.49269	-2.81412	0.102875	-14.5096	1.05274e-47	1.10795e-45	5.42897e-44
RSc1073		two-component system response regulator transcription regulator protein	3891	4902	4237	11955	4780	F	5961.18	6903.31	6148.12	4047.05	4319.22	5475.78	-0.594309	-1.50975	0.112308	-5.29177	1.2114e-07	6.01268e-07	0.000624717
RSc1074		putative sensory protein with Peptidoglycan-binding (LysM) and FecR domains	3547	3938	3907	11464	3769	F	5434.16	5545.75	5669.27	3880.83	3405.68	4787.14	-0.601041	-1.51681	0.106953	-5.61966	1.91337e-08	1.04637e-07	9.86727e-05
RSc1075		two-component system sensor histidine kinase transcription regulator protein	1244	1156	808	3606	1172	F	1905.86	1627.95	1172.45	1220.71	1059.02	1397.2	-0.446754	-1.36297	0.192009	-2.32673	0.0199797	0.0404536	1
RSc1076		two-component system response regulator transcription regulator protein	641	778	660	1743	661	F	982.04	1095.63	957.697	590.046	597.281	844.539	-0.760508	-1.69409	0.128806	-5.90428	3.54197e-09	2.1289e-08	1.82659e-05
RSc1077		hypothetical protein	2272	1870	1628	4628	2537	F	3480.8	2633.45	2362.32	1566.69	2292.44	2467.14	-0.535465	-1.44941	0.19844	-2.69837	0.00696802	0.0158509	1
RSc1078		transcriptional regulatory DNA-binding transcription regulator protein	30	41	19	122	53	F	45.9613	57.7388	27.5701	41.2998	47.8909	44.0922	0.017114	1.01193	0.374464	0.0457026	0.963547	0.97489	1
RSc1079	gudD1	glucarate dehydratase protein	450	749	597	1830	644	F	689.42	1054.79	866.28	619.498	581.92	762.382	-0.520963	-1.43491	0.182745	-2.85076	0.00436149	0.0104227	1
RSc1080	exuT2	putative hexuronate transporter transmembrane protein	427	479	483	1091	371	F	654.183	674.559	700.86	369.329	335.237	546.833	-0.923301	-1.89645	0.139379	-6.62442	3.48625e-11	2.60182e-10	1.79786e-07
RSc1081		glucosidase protein	299	311	269	504	174	F	458.081	437.97	390.334	170.616	157.227	322.846	-1.35188	-2.55245	0.169151	-7.99217	1.32583e-15	1.52279e-14	6.83733e-12
RSc1082		porin transmembrane protein	261	241	284	580	239	F	399.864	339.392	412.1	196.344	215.961	312.732	-0.880953	-1.84159	0.173981	-5.06351	4.11615e-07	1.8835e-06	0.0021227
RSc1083		hypothetical protein	114	110	86	282	63	F	174.653	154.909	124.791	95.4636	56.927	121.349	-0.905188	-1.87279	0.284163	-3.18546	0.00144526	0.00381627	1
RSc1084		porin transmembrane protein	17	18	3	38	28	F	26.0447	25.3488	4.35317	12.8639	25.3009	18.7823	0.0115426	1.00803	0.532703	0.0216679	0.982713	0.988463	1
RSc1085	nagL	putative GST-related protein	7	1	2	17	0	F	10.7243	1.40826	2.90211	5.7549	0	4.15792	-0.256086	-1.19423	0.56604	-0.452416	0.650969	0.738624	1
RSc1086	nagK	putative isomerase-decarboxylase	7	8	16	21	2	F	10.7243	11.2661	23.2169	7.10899	1.80721	10.8247	-1.06884	-2.09775	0.558869	-1.91251	0.0558111	0.0999021	1
RSc1087	nagI	gentisate 1,2-dioxygenase oxidoreductase protein	28	35	23	61	17	F	42.8972	49.2893	33.3743	20.6499	15.3612	32.3144	-1.03419	-2.04797	0.396183	-2.61039	0.00904391	0.0199826	1
RSc1088	nagAb	ferredoxin subunit of A ring-hydroxylating dioxygenase oxidoreductase protein	4	2	5	7	7	F	6.12818	2.81653	7.25528	2.36966	6.32522	4.97897	-0.194476	-1.14431	0.586114	-0.331805	0.740036	0.81182	1
RSc1089	nagH	putative salicylate-5-hydroxylase small oxygenase component oxidoreductase protein	1	0	5	11	3	F	1.53204	0	7.25528	3.72376	2.71081	3.04438	0.0545392	1.03853	0.563051	0.0968637	0.922835	0.946511	1
RSc1090	nagG	putative salicylate-5-hydroxylase large oxygenase component oxidoreductase protein	24	19	12	79	26	F	36.7691	26.757	17.4127	26.7433	23.4937	26.2352	-0.0777655	-1.05538	0.43058	-0.180607	0.856676	0.90206	1
RSc1091	nagAa	ferredoxin oxidoreductase oxidoreductase protein	15	22	13	71	30	F	22.9807	30.9818	18.8637	24.0352	27.1081	24.7939	0.0555985	1.03929	0.424755	0.130895	0.895858	0.929752	1
RSc1092		transcriptional regulatory DNA-binding transcription regulator protein	518	454	481	1281	400	F	793.599	639.352	697.958	433.648	361.441	585.2	-0.814747	-1.75899	0.161262	-5.05233	4.36443e-07	1.9918e-06	0.00225074
RSc1093	pcaK	4-hydroxybenzoate transporter	31	19	36	140	29	F	47.4934	26.757	52.238	47.3933	26.2045	40.0172	-0.145284	-1.10595	0.406625	-0.357292	0.720873	0.796385	1
RSc1094		transcriptional regulatory DNA-binding transcription regulator protein	48	44	24	220	76	F	73.5381	61.9636	34.8253	74.4751	68.6738	62.6952	0.307546	1.2376	0.340989	0.901923	0.367098	0.477299	1
RSc1095		hypothetical protein	18	25	28	184	61	F	27.5768	35.2066	40.6296	62.2883	55.1198	44.1642	0.695928	1.61993	0.349287	1.99243	0.0463243	0.0849251	1
RSc1096	aspC	aspartate aminotransferase protein	92	165	142	957	388	F	140.948	232.364	206.05	323.967	350.598	250.785	0.770612	1.70599	0.222882	3.45749	0.000545225	0.00156904	1
RSc1097	efpR	transcription regulator protein	4163	4402	3886	2	0	F	6377.9	6199.18	5638.8	0.677047	0	3643.31	-10.7441	-1715.15	0.362134	-29.6689	1.93558e-193	4.99091e-190	9.98181e-190
RSc1098		transcriptional regulatory DNA-binding transcription regulator protein	340	346	365	1358	556	F	520.895	487.259	529.635	459.715	502.403	499.981	-0.0932313	-1.06676	0.142573	-0.653919	0.513164	0.618026	1
RSc1100	sda2b	L-serine dehydratase	5	5	18	60	31	F	7.66022	7.04132	26.119	20.3114	28.0117	17.8287	0.598172	1.5138	0.519484	1.15147	0.249538	0.349407	1
RSc1101	soxB2	sarcosine oxidase subunit beta	102	101	103	275	128	F	156.268	142.235	149.459	93.0939	115.661	131.343	-0.508414	-1.42249	0.229551	-2.21482	0.0267725	0.0525765	1
RSc1102	soxD2	sarcosine oxidase subunit delta	35	61	54	167	46	F	53.6215	85.9041	78.357	56.5334	41.5657	63.1964	-0.50472	-1.41885	0.326147	-1.54752	0.121737	0.193705	1
RSc1103	soxA2	sarcosine oxidase subunit alpha	565	642	587	2240	839	F	865.605	904.106	851.77	758.292	758.123	827.579	-0.20271	-1.15086	0.120248	-1.68577	0.0918405	0.151948	1
RSc1104	soxG2	sarcosine oxidase subunit gamma	21	23	15	245	88	F	32.1729	32.3901	21.7658	82.9382	79.517	49.7568	1.35823	2.5637	0.342302	3.96792	7.25035e-05	0.000241538	0.3739
RSc1105	folB2	putative dihydroneopterin aldolase protein	78	76	66	272	99	F	119.499	107.028	95.7697	92.0783	89.4567	100.766	-0.229219	-1.1722	0.247611	-0.925723	0.35459	0.463999	1
RSc1106	purU	formyltetrahydrofolate deformylase	15	10	7	71	27	F	22.9807	14.0826	10.1574	24.0352	24.3973	19.1306	0.499694	1.41391	0.471009	1.0609	0.288735	0.394648	1
RSc1107		hypothetical protein	12	22	10	95	35	F	18.3845	30.9818	14.5106	32.1597	31.6261	25.5325	0.484085	1.3987	0.436349	1.1094	0.267258	0.369702	1
RSc1108		transcriptional regulatory DNA-binding transcription regulator protein	85	67	89	241	83	F	130.224	94.3537	129.144	81.5841	74.999	102.061	-0.553699	-1.46784	0.260329	-2.12692	0.0334267	0.063916	1
RSc1109		hypothetical protein	39	54	43	150	62	F	59.7497	76.0463	62.3954	50.7785	56.0234	60.9986	-0.292528	-1.22478	0.302364	-0.967471	0.333309	0.442097	1
RSc1110		transcriptional regulatory DNA-binding transcription regulator protein	147	167	71	895	242	F	225.21	235.18	103.025	302.978	218.672	217.013	0.443479	1.35988	0.305045	1.45382	0.145997	0.225489	1
RSc1111		hypothetical protein	122	322	98	464	220	F	186.909	453.461	142.203	157.075	198.793	227.688	-0.420174	-1.33809	0.500425	-0.839633	0.401114	0.511101	1
RSc1112		putative transcription regulator protein	13	4	9	177	41	F	19.9166	5.63306	13.0595	59.9186	37.0477	27.1151	1.54781	2.92372	0.468883	3.30105	0.000963233	0.00264928	1
RSc1113		hypothetical protein	418	734	452	4086	1683	F	640.394	1033.67	655.877	1383.21	1520.76	1046.78	0.873466	1.83206	0.203851	4.28483	1.82875e-05	6.67436e-05	0.0943087
RSc1114	fdxA	ferredoxin protein	129	157	182	501	163	F	197.634	221.098	264.092	169.6	147.287	199.942	-0.499452	-1.41368	0.208909	-2.39077	0.0168131	0.0347237	1
RSc1115	recJ	single-stranded-DNA-specific exonuclease protein	360	336	307	1263	495	F	551.536	473.177	445.474	427.555	447.283	469.005	-0.16176	-1.11865	0.15599	-1.03698	0.299743	0.406366	1
RSc1116		putative signal peptide protein	29	13	21	262	76	F	44.4293	18.3074	30.4722	88.6931	68.6738	50.1152	1.19506	2.28955	0.37799	3.16163	0.00156889	0.00410698	1
RSc1117		lipoprotein releasing system transmembrane	1479	1752	1720	6705	2558	F	2265.89	2467.28	2495.82	2269.8	2311.42	2362.04	-0.0729129	-1.05184	0.106295	-0.685948	0.492746	0.598447	1
RSc1118	lolD	lipoprotein releasing system ATP-binding ABC transporter	882	983	993	4498	1734	F	1351.26	1384.32	1440.9	1522.68	1566.85	1453.2	0.148097	1.10811	0.108874	1.36027	0.173745	0.260012	1
RSc1119		deoxyribonuclease protein	480	374	407	1588	557	F	735.381	526.691	590.58	537.575	503.307	578.707	-0.239075	-1.18024	0.171582	-1.39336	0.163511	0.247136	1
RSc1120	comEC	DNA internalizaion competence protein ComEC/Rec2	151	140	132	621	140	F	231.339	197.157	191.539	210.223	126.504	191.352	-0.266467	-1.20286	0.250143	-1.06526	0.286759	0.392467	1
RSc1121		hypothetical protein	891	891	899	5930	2369	F	1365.05	1254.76	1304.5	2007.44	2140.63	1614.48	0.658232	1.57815	0.111741	5.89071	3.84539e-09	2.29788e-08	1.98307e-05
RSc1122		hypothetical protein	858	974	933	3699	1590	F	1314.49	1371.65	1353.83	1252.2	1436.73	1345.78	-0.00491839	-1.00341	0.120586	-0.0407875	0.967465	0.977129	1
RSc1123		Putative transglutaminase	1178	1252	1136	3476	1317	F	1804.75	1763.15	1648.4	1176.71	1190.04	1516.61	-0.550364	-1.46445	0.110538	-4.97897	6.39224e-07	2.85409e-06	0.00329648
RSc1124		hypothetical protein	512	519	475	1144	435	F	784.407	730.889	689.251	387.271	393.067	596.977	-0.90112	-1.86751	0.136841	-6.58516	4.54387e-11	3.31439e-10	2.34327e-07
RSc1125		putative hydrolase protein	180	161	194	864	323	F	275.768	226.731	281.505	292.484	291.864	273.67	0.158031	1.11576	0.178869	0.883502	0.376965	0.487465	1
RSc1126	pyrG	CTP synthetase	5268	6172	6701	20357	7711	F	8070.81	8691.81	9723.52	6891.32	6967.68	8069.03	-0.34614	-1.27116	0.11512	-3.00676	0.00264045	0.00662618	1
RSc1127	kdsA	2-dehydro-3-deoxyphosphooctonate aldolase	1803	2063	1897	7118	2933	F	2762.28	2905.25	2752.65	2409.61	2650.27	2696.01	-0.149772	-1.10939	0.106555	-1.40558	0.159848	0.242808	1
RSc1128		hypothetical protein	1281	1608	1417	3355	1290	F	1962.55	2264.49	2056.15	1135.75	1165.65	1716.92	-0.856132	-1.81018	0.117129	-7.30933	2.68482e-13	2.50826e-12	1.38456e-09
RSc1129	eno	phosphopyruvate hydratase	4018	4526	4781	28140	10663	F	6155.75	6373.8	6937.5	9526.05	9635.11	7725.64	0.557739	1.47196	0.102187	5.45804	4.81413e-08	2.5359e-07	0.000248265
RSc1130	ftsB	cell division protein FtsB	360	314	344	726	231	F	551.536	442.195	499.163	245.768	208.732	389.479	-1.09719	-2.13938	0.172616	-6.35627	2.06715e-10	1.41009e-09	1.06603e-06
RSc1131		hypothetical protein	151	122	192	529	235	F	231.339	171.808	278.603	179.079	212.347	214.635	-0.211114	-1.15758	0.233612	-0.903697	0.366156	0.476531	1
RSc1132		putative redox regulated molecular chaperone heat-shock-like protein	700	850	778	3861	1365	F	1072.43	1197.02	1128.92	1307.04	1233.42	1187.77	0.164329	1.12064	0.118664	1.38483	0.166105	0.250542	1
RSc1133		hypothetical protein	1152	1521	1507	3280	1376	F	1764.91	2141.97	2186.74	1110.36	1243.36	1689.47	-0.778229	-1.71502	0.138518	-5.61827	1.92879e-08	1.05369e-07	9.94679e-05
RSc1134		hypothetical protein	57	57	65	257	80	F	87.3265	80.2711	94.3186	87.0005	72.2882	84.241	-0.114589	-1.08267	0.268451	-0.426852	0.669487	0.75416	1
RSc1135		putative hydrolase protein	65	67	53	438	151	F	99.5829	94.3537	76.9059	148.273	136.444	111.112	0.631174	1.54883	0.244976	2.57648	0.0099813	0.0218757	1
RSc1136		Putative thiol-disulphide oxidoreductase DCC	111	94	111	588	202	F	170.057	132.377	161.067	199.052	182.528	169.016	0.299034	1.23032	0.211683	1.41265	0.15776	0.23992	1
RSc1137		hypothetical protein	147	221	177	920	379	F	225.21	311.226	256.837	311.441	342.465	289.436	0.293693	1.22577	0.191111	1.53677	0.12435	0.197376	1
RSc1138		putative transmembrane protein	569	761	660	3387	1093	F	871.733	1071.69	957.697	1146.58	987.638	1007.07	0.14174	1.10323	0.144133	0.983391	0.325415	0.433186	1
RSc1139		thioredoxin reductase oxidoreductase protein	1133	1358	1091	5044	1868	F	1735.81	1912.42	1583.1	1707.51	1687.93	1725.35	-0.0381601	-1.0268	0.123714	-0.308453	0.757738	0.826142	1
RSc1140		hypothetical protein	296	239	260	1476	480	F	453.485	336.575	377.274	499.66	433.729	420.145	0.260596	1.19797	0.177567	1.46759	0.142214	0.220174	1
RSc1141		hypothetical protein	519	480	329	2095	638	F	795.131	675.967	477.397	709.206	576.498	646.84	-0.0115627	-1.00805	0.20997	-0.0550681	0.956084	0.970016	1
RSc1142		integral membrane transmembrane protein	578	578	625	1523	633	F	885.521	813.977	906.91	515.571	571.98	738.792	-0.670614	-1.59175	0.133647	-5.01782	5.22613e-07	2.36207e-06	0.00269512
RSc1143	trpS	tryptophanyl-tRNA synthetase	4211	4416	4818	7184	2776	F	6451.44	6218.9	6991.19	2431.95	2508.4	4920.37	-1.39684	-2.63325	0.104513	-13.3652	9.65432e-41	6.30219e-39	4.97873e-37
RSc1144		Methyltransferase type 11	396	291	358	673	264	F	606.689	409.805	519.478	227.826	238.551	400.47	-1.10395	-2.14942	0.192411	-5.73745	9.611e-09	5.45258e-08	4.95639e-05
RSc1145	dapA	dihydrodipicolinate synthase	4146	4601	4660	11617	4205	F	6351.85	6479.42	6761.92	3932.62	3799.65	5465.09	-0.751068	-1.68304	0.0955023	-7.86439	3.70894e-15	4.09572e-14	1.9127e-11
RSc1146	nlpD	NlpB lipoprotein	6442	7484	7659	21546	7865	F	9869.43	10539.5	11113.6	7293.82	7106.83	9184.63	-0.541103	-1.45508	0.101342	-5.33937	9.32715e-08	4.71108e-07	0.000481001
RSc1147		Beta-lactamase-like protein	1059	1191	1187	2931	1161	F	1622.43	1677.24	1722.4	992.212	1049.08	1412.68	-0.709056	-1.63473	0.110855	-6.39627	1.59221e-10	1.10067e-09	8.21103e-07
RSc1148		hypothetical protein	585	678	775	3479	1428	F	896.246	954.803	1124.57	1177.72	1290.34	1088.74	0.308969	1.23882	0.141648	2.18125	0.0291651	0.0568851	1
RSc1149	slyD	fkbp-type peptidyl-prolyl cis-trans isomerase (rotamase) protein	8174	9742	10199	22314	7893	F	12522.9	13719.3	14799.3	7553.81	7132.14	11145.5	-0.889238	-1.8522	0.112072	-7.93451	2.11329e-15	2.37435e-14	1.08983e-11
RSc1150		hypothetical protein	74	105	116	222	59	F	113.371	147.868	168.322	75.1522	53.3126	111.605	-1.06975	-2.09907	0.276258	-3.87229	0.000107816	0.000352797	0.556008
RSc1151	mutS	DNA mismatch repair protein	611	675	694	3411	1174	F	936.079	950.578	1007.03	1154.7	1060.83	1021.84	0.199331	1.14817	0.12104	1.64681	0.0995961	0.16295	1
RSc1152		transcription regulator protein	6	19	8	73	32	F	9.19226	26.757	11.6084	24.7122	28.9153	20.237	0.582584	1.49753	0.484737	1.20186	0.229419	0.325906	1
RSc1153		putative transmembrane efflux transmembrane protein	158	170	116	598	211	F	242.063	239.405	168.322	202.437	190.66	208.577	-0.132688	-1.09633	0.216414	-0.613118	0.539799	0.641158	1
RSc1154	dkgB	2,5-diketo-D-gluconate reductase B	176	175	210	1042	346	F	269.64	246.446	304.722	352.741	312.647	297.239	0.279803	1.21403	0.17771	1.57449	0.115373	0.184949	1
RSc1155		methyl-accepting chemotaxis transducer transmembrane protein	104	106	122	556	224	F	159.333	149.276	177.029	188.219	202.407	175.253	0.25957	1.19712	0.201739	1.28666	0.198212	0.288832	1
RSc1156		methyl-accepting chemotaxis transducer transmembrane protein	68	71	102	320	103	F	104.179	99.9868	148.008	108.327	93.0711	110.714	-0.202845	-1.15097	0.264978	-0.765515	0.443965	0.554097	1
RSc1157		hypothetical protein	41	39	23	485	129	F	62.8138	54.9223	33.3743	164.184	116.565	86.3718	1.36969	2.58415	0.318605	4.29902	1.71557e-05	6.28799e-05	0.0884721
RSc1158		glutamine amidotransferase	4	8	6	78	29	F	6.12818	11.2661	8.70633	26.4048	26.2045	15.742	1.22203	2.33275	0.493821	2.47465	0.0133369	0.0283621	1
RSc1159		putative transcription regulator protein	63	58	54	188	68	F	96.5188	81.6793	78.357	63.6424	61.445	76.3285	-0.421473	-1.33929	0.275245	-1.53126	0.125705	0.199175	1
RSc1160	suhB	inositol monophosphatase	689	819	924	4414	1698	F	1055.58	1153.37	1340.78	1494.24	1534.32	1315.66	0.350385	1.2749	0.136959	2.55831	0.0105181	0.0229062	1
RSc1161		putative tRNA/rRNA methyltransferase protein	396	387	323	1065	443	F	606.689	544.998	468.691	360.527	400.296	476.24	-0.498523	-1.41277	0.164728	-3.02634	0.00247537	0.0062423	1
RSc1162	cysE2	O-acetylserine synthase	1288	1456	1475	2919	1048	F	1973.27	2050.43	2140.31	988.149	946.976	1619.83	-1.07572	-2.10777	0.109873	-9.79051	1.23666e-22	2.54082e-21	6.37745e-19
RSc1163		UDP-2,3-diacylglucosamine hydrolase	228	133	149	815	240	F	349.306	187.299	216.207	275.896	216.865	249.115	-0.0190577	-1.0133	0.263229	-0.0723998	0.942284	0.96066	1
RSc1164	ppiB	peptidyl-prolyl cis-trans isomerase B	4478	4003	4594	8624	3298	F	6860.49	5637.28	6666.15	2919.42	2980.08	5012.69	-1.1027	-2.14757	0.121677	-9.06257	1.27411e-19	2.05331e-18	6.5706e-16
RSc1165	ppiA	peptidyl-prolyl cis-trans isomerase A	135	143	153	715	307	F	206.826	201.382	222.012	242.044	277.406	229.934	0.292813	1.22503	0.185093	1.58198	0.113655	0.182706	1
RSc1166		signal peptide protein	68	73	40	460	163	F	104.179	102.803	58.0422	155.721	147.287	113.606	0.732688	1.66173	0.281501	2.60279	0.00924681	0.0203786	1
RSc1167	cysS	cysteinyl-tRNA synthetase	1469	1472	1688	3493	1449	F	2250.57	2072.97	2449.38	1182.46	1309.32	1852.94	-0.849512	-1.80189	0.124971	-6.79765	1.06338e-11	8.3979e-11	5.48383e-08
RSc1168		hypothetical protein	582	566	632	1294	425	F	891.65	797.078	917.067	438.049	384.031	685.575	-1.05767	-2.08157	0.142672	-7.41333	1.23166e-13	1.19393e-12	6.35169e-10
RSc1169	accA	acetyl-CoA carboxylase carboxyltransferase subunit alpha	3341	3731	3802	24685	10023	F	5118.56	5254.23	5516.91	8356.45	9056.81	6660.59	0.711381	1.63737	0.100722	7.06279	1.63189e-12	1.40028e-11	8.41567e-09
RSc1170		puative tRNA(Ile)-lysidine synthase	131	139	86	748	252	F	200.698	195.749	124.791	253.215	227.708	200.432	0.452177	1.3681	0.235969	1.91626	0.0553323	0.0993208	1
RSc1171	lysC	aspartate kinase	3728	4209	4676	16200	6516	F	5711.46	5927.38	6785.14	5484.08	5887.87	5959.19	-0.110367	-1.0795	0.117554	-0.938859	0.347803	0.457557	1
RSc1172	fabI	enoyl-(acyl carrier protein) reductase	904	719	763	1734	638	F	1384.97	1012.54	1107.16	586.999	576.498	933.633	-0.985852	-1.98048	0.159842	-6.16766	6.93101e-10	4.45676e-09	3.57432e-06
RSc1173		substrate-binding periplasmic (PBP) ABC transporter protein	4375	4524	4981	7198	2708	F	6702.69	6370.99	7227.71	2436.69	2446.96	5037.01	-1.45873	-2.74867	0.105034	-13.8881	7.47431e-44	6.11825e-42	3.8545e-40
RSc1174		transmembrane ABC transporter protein	1567	1694	1786	3596	1509	F	2400.71	2385.6	2591.59	1217.33	1363.54	1991.75	-0.92362	-1.89687	0.115246	-8.01435	1.10724e-15	1.28315e-14	5.71002e-12
RSc1175		transmembrane ABC transporter protein	1228	1148	1218	2353	894	F	1881.35	1616.69	1767.39	796.545	807.821	1373.96	-1.11751	-2.16972	0.121214	-9.21929	2.99077e-20	5.19307e-19	1.54234e-16
RSc1176		ABC transporter ATP-binding protein	1894	2150	1966	6867	2404	F	2901.69	3027.77	2852.78	2324.64	2172.26	2655.83	-0.376787	-1.29845	0.103386	-3.64445	0.000267963	0.000818167	1
RSc1177		putative transmembrane protein	2481	2522	2629	8578	3594	F	3801	3551.64	3814.83	2903.85	3247.55	3463.77	-0.273966	-1.20913	0.108825	-2.51748	0.0118196	0.0254398	1
RSc1178		lipoprotein transmembrane	199	260	271	1234	371	F	304.877	366.149	393.236	417.738	335.237	363.447	0.0886487	1.06337	0.18501	0.479156	0.631828	0.722254	1
RSc1179	gltX	glutamyl-tRNA synthetase	1471	1793	1757	5834	2252	F	2253.64	2525.02	2549.5	1974.94	2034.91	2267.6	-0.282932	-1.21667	0.11199	-2.52642	0.0115233	0.0248642	1
RSc1180		inner membrane transmembrane protein	233	207	156	812	331	F	356.966	291.511	226.365	274.881	299.092	289.763	-0.0235133	-1.01643	0.21129	-0.111284	0.911391	0.939257	1
RSc1181		inner membrane transmembrane protein	393	363	386	2327	927	F	602.093	511.2	560.107	787.744	837.64	659.757	0.53451	1.44845	0.138769	3.85179	0.000117256	0.000380309	0.604691
RSc1182	rpmE2	50S ribosomal protein L31 type B	1067	976	1138	1722	655	F	1634.69	1374.47	1651.3	582.937	591.86	1167.05	-1.38489	-2.61152	0.133513	-10.3727	3.30144e-25	8.22489e-24	1.70255e-21
RSc1183		putative signal peptide protein	41	71	84	564	221	F	62.8138	99.9868	121.889	190.927	199.696	135.063	0.978263	1.97009	0.272712	3.58716	0.000334298	0.000999405	1
RSc1184		hypothetical protein	536	636	635	2001	876	F	821.176	895.656	921.42	677.385	791.556	821.439	-0.260371	-1.19779	0.137944	-1.8875	0.0590925	0.104327	1
RSc1185		transcription regulator protein	2269	2538	1921	8134	3503	F	3476.21	3574.18	2787.48	2753.55	3165.32	3151.35	-0.146593	-1.10695	0.143131	-1.02419	0.305746	0.412865	1
RSc1186		putative sigma-54 interacting transcription regulator protein	1114	1206	1310	2818	1240	F	1706.7	1698.37	1900.88	953.959	1120.47	1476.07	-0.763587	-1.69771	0.129749	-5.8851	3.97808e-09	2.36893e-08	2.0515e-05
RSc1187	rho	transcription termination factor Rho	4574	5327	5912	15367	5798	F	7007.57	7501.82	8578.64	5202.09	5239.09	6705.84	-0.554095	-1.46825	0.119619	-4.63217	3.61856e-06	1.46705e-05	0.0186609
RSc1188	trxA	thioredoxin 1 (redox factor) protein	5247	6157	6331	18934	7744	F	8038.64	8670.68	9186.63	6409.6	6997.5	7860.61	-0.361996	-1.2852	0.10933	-3.31103	0.00092953	0.00256891	1
RSc1189		hypothetical protein	495	452	454	1847	537	F	758.362	636.536	658.779	625.252	485.235	632.833	-0.289844	-1.22251	0.165586	-1.75042	0.0800459	0.135134	1
RSc1190		hypothetical protein	748	706	693	1943	694	F	1145.97	994.235	1005.58	657.751	627.1	886.127	-0.696048	-1.62006	0.130731	-5.32427	1.0136e-07	5.08476e-07	0.000522713
RSc1191	dnaX	DNA polymerase III subunits gamma and tau	2195	2029	2085	4962	1875	F	3362.84	2857.37	3025.45	1679.75	1694.25	2523.93	-0.86065	-1.81586	0.116286	-7.40113	1.35033e-13	1.30405e-12	6.96365e-10
RSc1192		hypothetical protein	1296	1332	1442	4080	1545	F	1985.53	1875.81	2092.42	1381.17	1396.07	1746.2	-0.510718	-1.42476	0.110506	-4.62161	3.80771e-06	1.53649e-05	0.0196364
RSc1193		hypothetical protein	0	0	0	1	0	R	NA	NA	NA	NA	NA	NA	NA	NA	NA	NA	NA	NA	NA
RSc1194	recR	recombination protein RecR	501	475	433	2254	739	F	767.554	668.926	628.307	763.031	667.762	699.116	0.0583032	1.04124	0.149096	0.391044	0.695764	0.775628	1
RSc1195	oprB	Carbohydrate-selective porin OprB	58	52	65	418	155	F	88.8586	73.2297	94.3186	141.503	140.058	107.594	0.688362	1.61145	0.24593	2.79902	0.00512585	0.0120264	1
RSc1196		DNA-binding transcriptional regulatory transcription regulator protein	236	230	223	769	315	F	361.562	323.901	323.585	260.324	284.635	310.802	-0.301229	-1.23219	0.165458	-1.82058	0.0686715	0.118401	1
RSc1197		hypothetical protein	283	307	363	1455	540	F	433.568	432.337	526.733	492.551	487.945	474.627	0.0774392	1.05514	0.155833	0.496938	0.619233	0.710836	1
RSc1198		signal peptide protein	532	548	532	4169	1402	F	815.047	771.729	771.962	1411.3	1266.85	1007.38	0.761655	1.69543	0.123985	6.14313	8.09102e-10	5.17685e-09	4.17254e-06
RSc1199		ABC transporter ATP-binding protein	83	74	81	510	186	F	127.16	104.212	117.536	172.647	168.07	137.925	0.533004	1.44694	0.220576	2.41642	0.0156739	0.0326851	1
RSc1200		transmembrane permease ABC transporter protein	113	106	175	382	157	F	173.121	149.276	253.935	129.316	141.866	169.503	-0.48094	-1.39565	0.254549	-1.88938	0.0588404	0.104025	1
RSc1201		transcription regulator protein	707	705	525	2718	890	F	1083.16	992.826	761.804	920.106	804.206	912.42	-0.128822	-1.0934	0.170931	-0.753649	0.45106	0.560372	1
RSc1202		flavoprotein NADH-dependent oxidoreductase	166	150	195	3065	1358	F	254.319	211.24	282.956	1037.57	1227.09	602.636	2.13371	4.38846	0.170855	12.4885	8.63178e-36	4.32176e-34	4.45141e-32
RSc1203		oxidoreductase protein	395	407	415	2608	853	F	605.157	573.164	602.188	882.869	770.773	686.83	0.475138	1.39005	0.136505	3.48074	0.000500024	0.00145193	1
RSc1204	surE	stationary phase survival protein SurE	1956	2183	2167	5067	2031	F	2996.68	3074.24	3144.44	1715.3	1835.22	2553.17	-0.786235	-1.72457	0.102775	-7.65004	2.00922e-14	2.08063e-13	1.03615e-10
RSc1205		hypothetical protein	629	593	465	1417	475	F	963.656	835.101	674.741	479.687	429.211	676.479	-0.836888	-1.78619	0.174493	-4.7961	1.61783e-06	6.83304e-06	0.00834314
RSc1206		lipoprotein NLPD/LppB-like protein	1971	2209	2562	8035	3361	F	3019.66	3110.86	3717.6	2720.03	3037.01	3121.03	-0.187922	-1.13912	0.132347	-1.41992	0.155631	0.237453	1
RSc1207	rpoS	RNA polymerase sigma factor RpoS	6585	6978	7125	22685	9314	F	10088.5	9826.87	10338.8	7679.4	8416.15	9269.94	-0.323601	-1.25145	0.0984138	-3.28817	0.00100842	0.00276324	1
RSc1208		Endonuclease/exonuclease/phosphatase	483	601	575	1899	742	F	739.977	846.367	834.357	642.856	670.473	746.806	-0.295176	-1.22704	0.132192	-2.23295	0.0255525	0.0504566	1
RSc1209	rumA	23S rRNA 5-methyluridine methyltransferase	728	811	865	1848	809	F	1115.33	1142.1	1255.16	625.591	731.015	973.84	-0.781384	-1.71878	0.135172	-5.78068	7.43998e-09	4.29652e-08	3.8368e-05
RSc1210		hypothetical protein	6969	8779	8470	24374	11085	F	10676.8	12363.2	12290.4	8251.17	10016.4	10719.6	-0.362637	-1.28577	0.129132	-2.80826	0.00498095	0.0117184	1
RSc1211	ndk	nucleoside diphosphate kinase	3266	4267	4651	25160	9721	F	5003.66	6009.06	6748.86	8517.25	8783.92	7012.55	0.539042	1.45301	0.139841	3.85468	0.000115881	0.000376321	0.597598
RSc1212		hypothetical protein	6106	6893	6485	19800	7971	F	9354.66	9707.17	9410.1	6702.76	7202.62	8475.46	-0.446391	-1.36263	0.0950035	-4.69868	2.61849e-06	1.08375e-05	0.0135035
RSc1213	pilF	putative type 4 fimbrial biogenesis protein	1729	1715	1791	6147	2539	F	2648.9	2415.17	2598.84	2080.9	2294.25	2407.61	-0.222677	-1.1669	0.111595	-1.9954	0.0459995	0.0844277	1
RSc1214		hypothetical protein	2141	2133	2138	6439	2569	F	3280.11	3003.83	3102.36	2179.75	2321.36	2777.48	-0.472191	-1.38721	0.10544	-4.4783	7.52414e-06	2.91744e-05	0.038802
RSc1215	ispG	4-hydroxy-3-methylbut-2-en-1-yl diphosphate synthase	3436	4550	4199	9681	3587	F	5264.1	6407.6	6092.98	3277.24	3241.22	4856.63	-0.852389	-1.80549	0.119903	-7.10898	1.16905e-12	1.02356e-11	6.02878e-09
RSc1216	hisS	histidyl-tRNA synthetase	2659	3155	2981	8204	3115	F	4073.71	4443.07	4325.6	2777.24	2814.72	3686.87	-0.61028	-1.52656	0.100176	-6.09206	1.11466e-09	7.07046e-09	5.74829e-06
RSc1217		hypothetical protein	4394	4986	5237	7183	2199	F	6731.8	7021.61	7599.18	2431.61	1987.02	5154.24	-1.66584	-3.17299	0.127093	-13.1073	2.99129e-39	1.77311e-37	1.54261e-35
RSc1218	yfgL	outer membrane assembly lipoprotein YfgL	5119	5657	6284	14074	4946	F	7842.53	7966.55	9118.43	4764.38	4469.22	6832.22	-0.839425	-1.78934	0.113715	-7.38184	1.56112e-13	1.49641e-12	8.05067e-10
RSc1219	engA	GTP-binding protein EngA	1830	2457	2551	6653	2403	F	2803.64	3460.11	3701.64	2252.2	2171.36	2877.79	-0.57811	-1.49289	0.140494	-4.11485	3.87433e-05	0.000133377	0.199799
RSc1220	hfq	RNA-binding protein Hfq	5270	6289	6441	7843	3638	F	8073.87	8856.57	9346.25	2655.04	3287.31	6443.81	-1.54131	-2.91059	0.131429	-11.7273	9.23035e-32	3.63366e-30	4.76009e-28
RSc1221		GTP-binding protein hflX-related protein Nucleotide-binding	1717	1565	1621	3518	1272	F	2630.52	2203.93	2352.16	1190.92	1149.38	1905.38	-1.02134	-2.0298	0.122329	-8.34911	6.87776e-17	8.82304e-16	3.54686e-13
RSc1222		hypothetical protein	2895	3089	3415	7709	3044	F	4435.27	4350.13	4955.36	2609.68	2750.57	3820.2	-0.766764	-1.70145	0.110529	-6.93722	3.99894e-12	3.30627e-11	2.06226e-08
RSc1223		putative serine protease transmembrane protein	4874	4829	4999	10041	4323	F	7467.18	6800.51	7253.83	3399.11	3906.27	5765.38	-0.965764	-1.9531	0.112301	-8.59979	7.98588e-18	1.10115e-16	4.11832e-14
RSc1224		hypothetical protein	46	44	38	112	50	F	70.474	61.9636	55.1401	37.9146	45.1801	54.1345	-0.553289	-1.46743	0.318441	-1.73749	0.0823001	0.137844	1
RSc1225	hisZ	ATP phosphoribosyltransferase regulatory subunit	437	415	423	1722	639	F	669.503	584.43	613.797	582.937	577.402	605.614	-0.0995081	-1.07141	0.136191	-0.73065	0.464993	0.573129	1
RSc1226	purA	adenylosuccinate synthetase	5347	6221	6745	14016	5578	F	8191.84	8760.81	9787.37	4744.74	5040.3	7305.01	-0.857213	-1.81154	0.1159	-7.39613	1.40215e-13	1.35157e-12	7.23091e-10
RSc1227		putative nucleotide phosphoribosyltransferase protein	1797	2181	2089	5115	1888	F	2753.08	3071.42	3031.26	1731.55	1706	2458.66	-0.77349	-1.7094	0.108222	-7.14726	8.85298e-13	7.85797e-12	4.56548e-09
RSc1228	rnr	exoribonuclease RNase R	12971	15476	15010	32103	12825	F	19872.1	21794.3	21780.3	10867.6	11588.7	17180.6	-0.906921	-1.87504	0.100564	-9.01837	1.90907e-19	3.01073e-18	9.84507e-16
RSc1229		putative tRNA/rRNA methyltransferase protein	2579	2693	2846	5818	2239	F	3951.14	3792.46	4129.7	1969.53	2023.17	3173.2	-0.98029	-1.97286	0.101549	-9.65341	4.75471e-22	9.50389e-21	2.452e-18
RSc1230		hypothetical protein	989	1095	1050	2616	842	F	1515.19	1542.05	1523.61	885.577	760.833	1245.45	-0.877301	-1.83694	0.122952	-7.13533	9.65567e-13	8.55572e-12	4.97943e-09
RSc1231	tal	transaldolase B	1174	1065	1149	7195	2625	F	1798.62	1499.8	1667.26	2435.67	2371.96	1954.66	0.53311	1.44704	0.121198	4.39868	1.08909e-05	4.12671e-05	0.0561646
RSc1232	rpiA	ribose-5-phosphate isomerase A	911	943	848	2295	740	F	1395.69	1327.99	1230.5	776.911	668.666	1079.95	-0.851394	-1.80424	0.132587	-6.42142	1.35008e-10	9.39589e-10	6.96236e-07
RSc1233		Permease for cytosine/purines, uracil, thiamine, allantoin	305	375	377	1184	484	F	467.273	528.099	547.048	400.812	437.344	476.115	-0.293775	-1.22584	0.150461	-1.9525	0.0508792	0.0922912	1
RSc1234		methyl-accepting chemotaxis transmembrane protein	100	122	135	382	131	F	153.204	171.808	195.893	129.316	118.372	153.719	-0.465966	-1.38124	0.217587	-2.14151	0.0322326	0.0619543	1
RSc1235		hypothetical protein	648	742	831	1500	522	F	992.765	1044.93	1205.83	507.785	471.681	844.598	-1.12344	-2.17866	0.140905	-7.97304	1.54815e-15	1.75855e-14	7.98382e-12
RSc1236		outer membrane porin lipoprotein transmembrane	64	88	60	128	45	F	98.0508	123.927	87.0633	43.331	40.6621	78.6069	-1.20629	-2.30743	0.288687	-4.17853	2.93397e-05	0.000103421	0.151305
RSc1237	iolB	putative myo-inositol catabolism protein	33	36	28	148	66	F	50.5575	50.6975	40.6296	50.1014	59.6378	50.3247	0.187311	1.13864	0.327107	0.572629	0.566896	0.665918	1
RSc1238	iolE	putative myo-inositol catabolism protein	95	91	62	240	85	F	145.544	128.152	89.9655	81.2456	76.8062	104.343	-0.577956	-1.49273	0.27259	-2.12024	0.0339856	0.0648885	1
RSc1239	iolD	putative acetolactate synthase protein	62	55	53	182	71	F	94.9867	77.4545	76.9059	61.6112	64.1558	75.0228	-0.379545	-1.30093	0.278051	-1.36502	0.172247	0.25807	1
RSc1240	iolC	transferase kinase protein	83	132	75	310	105	F	127.16	185.891	108.829	104.942	94.8783	124.34	-0.461924	-1.37738	0.273898	-1.68648	0.0917025	0.151817	1
RSc1241	mocB	putative rhizopine-binding precursor signal peptide protein	131	136	117	337	118	F	200.698	191.524	169.774	114.082	106.625	156.541	-0.733181	-1.6623	0.210237	-3.4874	0.000487744	0.00141947	1
RSc1242		sugar ATP-binding ABC transporter protein	62	43	48	204	68	F	94.9867	60.5554	69.6507	69.0587	61.445	71.1393	-0.179167	-1.13223	0.302665	-0.591964	0.553875	0.654972	1
RSc1243		sugar transmembrane ABC transporter protein	59	55	41	134	57	F	90.3906	77.4545	59.4933	45.3621	51.5053	64.8412	-0.604034	-1.51996	0.30871	-1.95664	0.0503903	0.0915655	1
RSc1244	iolH	putative protein implicated IN myo-inositol catabolique pathway	66	70	80	217	86	F	101.115	98.5785	116.084	73.4596	77.7098	93.3894	-0.458109	-1.37374	0.253214	-1.80918	0.070423	0.121097	1
RSc1245	iolI	putative protein implicated IN myo-inositol catabolique pathway	35	35	36	104	58	F	53.6215	49.2893	52.238	35.2064	52.409	48.5528	-0.238377	-1.17966	0.34214	-0.696722	0.485977	0.592898	1
RSc1246	iolG	putative oxidoreductase myo-inositol 2- dehydrogenase signal peptide protein	97	108	103	303	106	F	148.608	152.093	149.459	102.573	95.7819	129.703	-0.571184	-1.48574	0.219238	-2.60531	0.00917911	0.0202466	1
RSc1247		putative myo-inositol catabolism protein	73	72	91	270	125	F	111.839	101.395	132.046	91.4013	112.95	109.926	-0.173742	-1.12798	0.252423	-0.688297	0.491266	0.597372	1
RSc1248		hypothetical protein	121	120	120	440	176	F	185.377	168.992	174.127	148.95	159.034	167.296	-0.191354	-1.14183	0.200058	-0.956494	0.338823	0.448028	1
RSc1249		hypothetical protein	1766	1922	2090	6382	2155	F	2705.59	2706.68	3032.71	2160.46	1947.26	2510.54	-0.448992	-1.36509	0.1168	-3.84411	0.000120989	0.000391185	0.623941
RSc1250	argA	N-acetylglutamate synthase	722	735	819	3930	1506	F	1106.14	1035.07	1188.41	1330.4	1360.83	1204.17	0.274623	1.20968	0.120317	2.28249	0.0224601	0.0449464	1
RSc1251	hrpA	ATP-dependent RNA helicase protein	1561	1545	1566	3816	1409	F	2391.52	2175.77	2272.35	1291.8	1273.18	1880.92	-0.822421	-1.76837	0.107845	-7.62595	2.42241e-14	2.47865e-13	1.24924e-10
RSc1252		putative signal peptide protein	968	922	1057	3287	1256	F	1483.02	1298.42	1533.77	1112.73	1134.92	1312.57	-0.352126	-1.27644	0.124896	-2.81935	0.00481205	0.0113729	1
RSc1253		lipoprotein signal peptide	245	196	223	861	300	F	375.351	276.02	323.585	291.469	271.081	307.501	-0.199278	-1.14812	0.185273	-1.07559	0.282111	0.387442	1
RSc1254		putative sterol desaturase	111	120	129	235	78	F	170.057	168.992	187.186	79.553	70.481	135.254	-1.16954	-2.2494	0.22298	-5.24504	1.56252e-07	7.60179e-07	0.00080579
RSc1255		hypothetical protein	530	508	473	834	246	F	811.983	715.398	686.349	282.328	222.286	543.669	-1.50518	-2.83861	0.166219	-9.05542	1.36042e-19	2.17878e-18	7.01568e-16
RSc1256		hypothetical protein	725	742	818	2062	838	F	1110.73	1044.93	1186.96	698.035	757.219	959.576	-0.609764	-1.52601	0.126981	-4.80201	1.57083e-06	6.65089e-06	0.00810078
RSc1257		hypothetical protein	53	26	23	363	97	F	81.1983	36.6149	33.3743	122.884	87.6495	72.3442	0.952263	1.93491	0.373373	2.55043	0.0107589	0.0233715	1
RSc1258	glnA1	glutamine synthetase protein	8261	9030	8693	72844	31046	F	12656.2	12716.6	12614	24659.4	28053.2	18139.9	1.04942	2.0697	0.101867	10.3019	6.91058e-25	1.66732e-23	3.56378e-21
RSc1259		putative signal peptide protein	1326	1471	1459	3996	1721	F	2031.49	2071.56	2117.09	1352.74	1555.1	1825.6	-0.509473	-1.42353	0.116232	-4.38324	1.16925e-05	4.40134e-05	0.0602984
RSc1260	ntrB	nitrogen regulation(sensor protein kinase transcription regulator	758	839	835	2623	1014	F	1161.29	1181.53	1211.63	887.947	916.253	1071.73	-0.390625	-1.31096	0.113451	-3.44311	0.000575055	0.00164689	1
RSc1261	ntrC	nitrogen assimilation regulatory response regulator transcription regulator protein	1010	1221	1117	4426	1844	F	1547.36	1719.49	1620.83	1498.3	1666.24	1610.45	-0.0436651	-1.03073	0.118242	-0.369287	0.711914	0.789196	1
RSc1262		hypothetical protein	299	320	305	430	183	F	458.081	450.645	442.572	145.565	165.359	332.444	-1.51429	-2.85658	0.163177	-9.28006	1.6938e-20	2.9812e-19	8.73491e-17
RSc1263		hypothetical protein	488	426	261	729	252	F	747.638	599.921	378.726	246.783	227.708	440.155	-1.21734	-2.32517	0.245282	-4.96301	6.94077e-07	3.08299e-06	0.00357935
RSc1264	ugpB	glycerol-3-phosphate-binding periplasmic lipoprotein signal peptide	2420	2476	2382	5707	2178	F	3707.55	3486.86	3456.41	1931.95	1968.05	2910.16	-0.858253	-1.81284	0.100814	-8.51326	1.69111e-17	2.25935e-16	8.72107e-14
RSc1265	ugpA	SN-glycerol-3-phosphate transmembrane ABC transporter protein	228	234	205	539	202	F	349.306	329.534	297.466	182.464	182.528	268.26	-0.81536	-1.75974	0.173871	-4.68945	2.73937e-06	1.13106e-05	0.0141269
RSc1266	ugpE	SN-glycerol-3-phosphate transmembrane ABC transporter protein	149	198	174	259	97	F	228.275	278.836	252.484	87.6775	87.6495	186.984	-1.48349	-2.79624	0.20343	-7.29237	3.04543e-13	2.82978e-12	1.57053e-09
RSc1267	upgC	glycerol-3-phosphate transporter ATP-binding subunit	292	224	232	540	168	F	447.357	315.451	336.645	182.803	151.805	286.812	-1.08502	-2.1214	0.209021	-5.19097	2.09204e-07	9.98027e-07	0.00107887
RSc1268	ugpQ	cytoplasmic glycerophosphodiester phosphodiesterase	34	40	33	119	45	F	52.0895	56.3306	47.8848	40.2843	40.6621	47.4503	-0.334461	-1.26091	0.326728	-1.02367	0.305992	0.413089	1
RSc1269	kgd	alpha-ketoglutarate decarboxylase	3055	3922	3353	70263	25899	F	4680.39	5523.21	4865.39	23785.7	23402.4	12451.4	2.21143	4.63135	0.11138	19.8548	1.00153e-87	5.73878e-85	5.1649e-84
RSc1270	sucB	dihydrolipoamide acetyltransferase	673	1085	956	25016	8627	F	1031.07	1527.97	1387.21	8468.5	7795.38	4042.02	2.57588	5.96233	0.163387	15.7655	5.37436e-56	8.15164e-54	2.77156e-52
RSc1271		dihydrolipoamide dehydrogenase	4552	6598	6212	47777	17140	F	6973.86	9291.73	9013.96	16173.6	15487.7	11388.2	0.896216	1.86118	0.141749	6.32257	2.57246e-10	1.73414e-09	1.32662e-06
RSc1272		hypothetical protein	143	205	202	1761	651	F	219.082	288.694	293.113	596.139	588.245	397.055	1.12225	2.17687	0.174408	6.43463	1.23778e-10	8.6611e-10	6.38323e-07
RSc1273		putative lipoprotein	1809	2585	2034	8492	3598	F	2771.47	3640.36	2951.45	2874.74	3251.16	3097.84	-0.0275426	-1.01927	0.145508	-0.189286	0.849869	0.896639	1
RSc1274		cation-transporting ATPase lipoprotein transmembrane	148	178	147	759	235	F	226.743	250.671	213.305	256.939	212.347	232.001	0.0336908	1.02363	0.192511	0.175007	0.861074	0.905312	1
RSc1275		Cytochrome oxidase maturation protein cbb3-type	3	6	10	26	16	F	4.59613	8.44959	14.5106	8.80161	14.4576	10.1631	0.209186	1.15604	0.54988	0.380421	0.703633	0.782033	1
RSc1276		cytochrome C oxidase subunit I	107	111	111	1159	382	F	163.929	156.317	161.067	392.348	345.176	243.768	1.17464	2.25737	0.184076	6.38128	1.75615e-10	1.20753e-09	9.05645e-07
RSc1277		cytochrome C oxidase subunit II	25	38	23	410	120	F	38.3011	53.514	33.3743	138.795	108.432	74.4833	1.45068	2.73337	0.312855	4.6369	3.53665e-06	1.43835e-05	0.0182385
RSc1278		putative signal peptide protein	9	12	4	45	32	F	13.7884	16.8992	5.80422	15.2335	28.9153	16.1281	0.618183	1.53494	0.513787	1.20319	0.228903	0.325284	1
RSc1279		cytochrome C oxidase subunit III	79	86	125	484	192	F	121.031	121.111	181.382	163.845	173.492	152.172	0.242785	1.18327	0.243984	0.995084	0.319696	0.427893	1
RSc1280		iron-sulfur 4Fe-4S ferredoxin transmembrane protein	437	552	456	1040	471	F	669.503	777.362	661.681	352.064	425.597	577.242	-0.845231	-1.79655	0.158057	-5.34764	8.91094e-08	4.50969e-07	0.000459537
RSc1281		lipoprotein transmembrane	22	26	34	162	44	F	33.705	36.6149	49.3359	54.8408	39.7585	42.851	0.233194	1.17543	0.361964	0.644246	0.519416	0.623371	1
RSc1282		hypothetical protein	88	104	103	325	105	F	134.82	146.459	149.459	110.02	94.8783	127.127	-0.45944	-1.37501	0.226814	-2.02562	0.0428036	0.0792027	1
RSc1283	fnr	putative fumarate and nitrate reduction regulatory transcription regulator protein	595	662	631	2499	1034	F	911.566	932.271	915.616	845.97	934.325	907.95	-0.049469	-1.03488	0.123178	-0.401605	0.687974	0.769606	1
RSc1284		hypothetical protein	297	340	311	713	238	F	455.017	478.81	451.278	241.367	215.057	368.306	-0.991441	-1.98817	0.156729	-6.32583	2.5187e-10	1.70459e-09	1.2989e-06
RSc1285	scpB	Putative chromosome segregation and condensation protein B	4873	5620	5428	11674	4339	F	7465.65	7914.45	7876.33	3951.92	3920.73	6225.82	-0.971407	-1.96075	0.0939191	-10.343	4.5013e-25	1.11068e-23	2.32132e-21
RSc1286		hypothetical protein	6230	7835	7171	23524	8216	F	9544.63	11033.8	10405.5	7963.42	7424	9274.27	-0.420887	-1.33875	0.109232	-3.85315	0.00011661	0.000378449	0.601355
RSc1287		hypothetical protein	3358	4457	4746	8405	3170	F	5144.6	6276.63	6886.71	2845.29	2864.42	4803.53	-1.08029	-2.11447	0.140063	-7.71289	1.23002e-14	1.29984e-13	6.3432e-11
RSc1288	nusA	transcription elongation factor NusA	16718	19701	21082	44639	16883	F	25612.7	27744.2	30591.2	15111.3	15255.5	22863	-0.874031	-1.83278	0.11149	-7.83951	4.52312e-15	4.92104e-14	2.33257e-11
RSc1289	infB	translation initiation factor IF-2	23768	28016	28856	63862	22840	F	36413.6	39453.9	41871.7	21618.8	20638.3	31999.3	-0.88614	-1.84822	0.104688	-8.4646	2.57042e-17	3.37294e-16	1.32556e-13
RSc1290	rbfA	ribosome-binding factor A	221	282	290	1497	684	F	338.582	397.131	420.806	506.769	618.064	456.27	0.528098	1.44203	0.170876	3.09053	0.00199798	0.00511851	1
RSc1291	truB	tRNA pseudouridine synthase B	209	212	235	1265	364	F	320.197	298.552	340.998	428.232	328.911	343.378	0.244269	1.18449	0.18236	1.33949	0.18041	0.268023	1
RSc1292	emrB	multidrug resistance B (translocase) transmembrane protein	112	127	164	496	175	F	171.589	178.85	237.973	167.908	158.13	182.89	-0.25515	-1.19346	0.218361	-1.16848	0.242614	0.341008	1
RSc1293	emrA	multidrug resistance A (translocase) transmembrane protein	404	518	407	945	425	F	618.946	729.481	590.58	319.904	384.031	528.588	-0.865893	-1.82247	0.165061	-5.24589	1.55528e-07	7.57372e-07	0.000802057
RSc1294		putative outer membrane CHANEL lipoprotein	31	34	34	296	96	F	47.4934	47.881	49.3359	100.203	86.7459	66.3318	0.896051	1.86096	0.294391	3.04374	0.00233657	0.00592413	1
RSc1295		putative transcription regulator protein	27	59	49	141	65	F	41.3652	83.0876	71.1017	47.7318	58.7342	60.4041	-0.276174	-1.21098	0.345347	-0.799699	0.423885	0.534599	1
RSc1296	typA	GTP-binding elongation factor protein	2775	3215	3374	14309	5577	F	4251.42	4527.57	4895.86	4843.93	5039.39	4711.64	0.115188	1.08312	0.108406	1.06256	0.28798	0.39372	1
RSc1297		putative transmembrane protein	7	0	2	16	3	F	10.7243	0	2.90211	5.41637	2.71081	4.35072	-0.0482516	-1.03401	0.577212	-0.0835944	0.933379	0.9541	1
RSc1298		enoyl-CoA hydratase	256	243	324	753	292	F	392.203	342.208	470.142	254.908	263.852	344.663	-0.615733	-1.53234	0.183016	-3.36437	0.000767191	0.00215373	1
RSc1299		tRNA-dihydrouridine synthase A	817	812	877	1458	559	F	1251.68	1143.51	1272.58	493.567	505.114	933.289	-1.27808	-2.42515	0.123928	-10.3131	6.15129e-25	1.50342e-23	3.17222e-21
RSc1300		hypothetical protein	1698	1883	1673	2711	1157	F	2601.41	2651.76	2427.62	917.737	1045.47	1928.8	-1.37211	-2.5885	0.118249	-11.6036	3.95142e-31	1.44521e-29	2.03775e-27
RSc1301		hypothetical protein	267	371	306	1548	666	F	409.056	522.466	444.023	524.034	601.799	500.276	0.285962	1.21922	0.164578	1.73755	0.08229	0.137844	1
RSc1302	pepV	hypothetical protein	460	582	608	1714	733	F	704.74	819.61	882.242	580.229	662.341	729.832	-0.366109	-1.28887	0.151324	-2.41937	0.0155475	0.0324871	1
RSc1303		hypothetical protein	111	184	163	1738	503	F	170.057	259.121	236.522	588.353	454.512	341.713	1.19191	2.28456	0.214712	5.55122	2.83675e-08	1.52546e-07	0.000146291
RSc1304	lexA	LexA repressor	614	698	632	7756	2563	F	940.675	982.969	917.067	2625.59	2315.93	1556.45	1.37017	2.58501	0.120206	11.3985	4.25486e-30	1.44357e-28	2.19423e-26
RSc1305	fpr	ferredoxin--NADP reductase	3842	4678	5502	27181	10907	F	5886.11	6587.86	7983.71	9201.4	9855.59	7902.94	0.475163	1.39008	0.143295	3.31598	0.000913219	0.00252654	1
RSc1306	ansB	L-asparaginase II precursor signal peptide protein	623	675	668	3206	1229	F	954.463	950.578	969.305	1085.31	1110.53	1014.04	0.194048	1.14397	0.113819	1.70488	0.0882161	0.146468	1
RSc1307	rpsF	30S ribosomal protein S6	9393	11442	10874	30522	12613	F	14390.5	16113.4	15778.8	10332.4	11397.1	13602.4	-0.501902	-1.41608	0.107138	-4.68461	2.80495e-06	1.15536e-05	0.0144651
RSc1308		hypothetical protein	3082	3386	3250	15380	5885	F	4721.76	4768.38	4715.93	5206.49	5317.7	4946.05	0.151049	1.11038	0.0917395	1.6465	0.0996609	0.162952	1
RSc1309	rpsR	30S ribosomal protein S18	1514	1961	1982	12464	5009	F	2319.51	2761.61	2875.99	4219.35	4526.15	3340.52	0.712003	1.63808	0.128145	5.55623	2.75667e-08	1.48549e-07	0.000142161
RSc1310	rplI	50S ribosomal protein L9	8472	8636	8156	27583	10929	F	12979.5	12161.8	11834.8	9337.49	9875.47	11237.8	-0.357155	-1.2809	0.0988179	-3.61428	0.000301189	0.000906203	1
RSc1311	dnaB	replicative DNA helicase	1960	2284	2138	5829	2079	F	3002.81	3216.48	3102.36	1973.25	1878.59	2634.7	-0.684024	-1.60661	0.102516	-6.67239	2.51667e-11	1.91141e-10	1.29785e-07
RSc1312		hypothetical protein	732	978	1022	2336	948	F	1121.46	1377.28	1482.98	790.79	856.615	1125.82	-0.678517	-1.60049	0.15057	-4.50631	6.59639e-06	2.58886e-05	0.0340176
RSc1313	pit	inorganic phosphate transporter	1213	1349	1466	1666	711	F	1858.37	1899.75	2127.25	563.98	642.461	1418.36	-1.68493	-3.21525	0.129125	-13.0488	6.45305e-39	3.65697e-37	3.32784e-35
RSc1314		lipoprotein transmembrane	80	68	41	1600	607	F	122.564	95.762	59.4933	541.637	548.487	273.589	2.44461	5.4438	0.243249	10.0498	9.20147e-24	2.06313e-22	4.7452e-20
RSc1315		putative signal peptide protein	69	87	85	117	73	F	105.711	122.519	123.34	39.6072	65.963	91.428	-1.10477	-2.15064	0.294272	-3.75424	0.000173871	0.000547742	0.896653
RSc1316		hypothetical protein	1823	1801	1747	22188	8763	F	2792.92	2536.28	2534.99	7511.15	7918.27	4658.72	1.54472	2.91748	0.104791	14.7411	3.51271e-49	4.02557e-47	1.81151e-45
RSc1317	bcp	bacterioferritin comigratory oxidoreductase protein	377	413	424	2533	1030	F	577.581	581.613	615.248	857.479	930.711	712.526	0.586583	1.50169	0.130381	4.499	6.82731e-06	2.67338e-05	0.0352085
RSc1318		hypothetical protein	390	403	408	1913	691	F	597.497	567.531	592.031	647.595	624.389	605.809	0.118832	1.08586	0.130427	0.9111	0.362243	0.472216	1
RSc1319		hypothetical protein	2842	3513	3356	12486	4841	F	4354.07	4947.23	4869.74	4226.8	4374.34	4554.44	-0.134594	-1.09778	0.107719	-1.2495	0.211483	0.303962	1
RSc1320		hypothetical protein	990	990	996	3345	1283	F	1516.72	1394.18	1445.25	1132.36	1159.32	1329.57	-0.338896	-1.26479	0.111968	-3.02672	0.00247219	0.00623733	1
RSc1321	pmrF	putative polymixin resistance glycosyltransferase transmembrane protein	706	723	704	2728	1041	F	1081.62	1018.18	1021.54	923.492	940.65	997.097	-0.157417	-1.11529	0.116199	-1.35473	0.175505	0.262038	1
RSc1322		putative aminotransferase protein	555	512	528	2749	1078	F	850.284	721.031	766.157	930.6	974.084	848.431	0.285449	1.21879	0.132062	2.16147	0.030659	0.0593723	1
RSc1323		putative small multidrug resistance transmembrane protein	349	462	491	873	426	F	534.683	650.618	712.468	295.531	384.935	515.647	-0.87978	-1.8401	0.185105	-4.75287	2.00548e-06	8.36078e-06	0.0103423
RSc1324		hypothetical protein	510	538	548	1734	662	F	781.342	757.646	795.178	586.999	598.185	703.87	-0.388995	-1.30948	0.124488	-3.12476	0.00177952	0.00461852	1
RSc1325		hypothetical protein	21	23	39	147	21	F	32.1729	32.3901	56.5912	49.7629	18.9757	37.9786	-0.166442	-1.12229	0.440535	-0.377818	0.705565	0.783506	1
RSc1326		aminotransferase AlaT	3706	4431	4557	22026	9147	F	5677.76	6240.02	6612.46	7456.31	8265.25	6850.36	0.34405	1.26932	0.114849	2.99568	0.00273832	0.00684846	1
RSc1327		homoserine dehydrogenase	2208	2994	3051	11537	4298	F	3382.75	4216.34	4427.17	3905.54	3883.68	3963.1	-0.041223	-1.02899	0.137516	-0.299769	0.764353	0.831207	1
RSc1328	thrC	threonine synthase	4064	5055	4819	12556	4913	F	6226.23	7118.78	6992.64	4250.5	4439.4	5805.51	-0.63663	-1.55469	0.108454	-5.87003	4.35718e-09	2.57683e-08	2.247e-05
RSc1329		hypothetical protein	86	94	77	376	122	F	131.756	132.377	111.731	127.285	110.24	122.678	-0.066444	-1.04713	0.233484	-0.284575	0.775969	0.839982	1
RSc1330	moeA2	putative molybdopterin biosynthesis MOEA protein	435	496	636	2954	1055	F	666.439	698.499	922.871	999.998	953.301	848.222	0.349994	1.27456	0.166038	2.10792	0.0350382	0.0665778	1
RSc1331	moaD	molybdopterin MPT converting factor subunit 1	17	14	10	160	51	F	26.0447	19.7157	14.5106	54.1637	46.0837	32.1037	1.14723	2.21489	0.40301	2.84666	0.00441806	0.0105432	1
RSc1332	moaE	molybdopterin MPT converting factor subunit 2	386	458	441	1851	570	F	591.369	644.985	639.916	626.607	515.053	603.586	-0.124603	-1.09021	0.149798	-0.831807	0.405518	0.515352	1
RSc1333	crcB	hypothetical protein	305	425	417	955	370	F	467.273	598.512	605.09	323.29	334.333	465.7	-0.746525	-1.67775	0.167339	-4.46116	8.15168e-06	3.13952e-05	0.0420382
RSc1334		D--3-hydroxybutyrate oligomer hydrolase	1179	1279	1215	7792	3471	F	1806.28	1801.17	1763.03	2637.77	3136.4	2228.93	0.680725	1.60294	0.120627	5.64324	1.66884e-08	9.20448e-08	8.60619e-05
RSc1335	clpB	ATP-dependent protease	3204	3517	3488	18053	6815	F	4908.67	4952.87	5061.28	6111.36	6158.05	5438.45	0.300588	1.23165	0.0915442	3.28353	0.00102517	0.00280468	1
RSc1336	sbp	sulfate-binding precursor signal peptide protein	269	345	541	5305	1752	F	412.12	485.851	785.021	1795.87	1583.11	1012.39	1.52763	2.88312	0.229231	6.66417	2.66172e-11	2.01564e-10	1.37265e-07
RSc1337		NADPH-dependent FMN reductase oxidoreductase protein	48	58	37	833	303	F	73.5381	81.6793	53.6891	281.99	273.792	152.938	1.91061	3.75968	0.238517	8.01038	1.14351e-15	1.32222e-14	5.89711e-12
RSc1338	ssuA1	putative alkanesulfonates binding precursor signal peptide protein	16	20	11	709	182	F	24.5127	28.1653	15.9616	240.013	164.456	94.6217	2.87686	7.34552	0.328303	8.76283	1.90406e-18	2.78165e-17	9.81923e-15
RSc1339	ssuD	alkanesulfonate monooxygenase	21	34	28	980	303	F	32.1729	47.881	40.6296	331.753	273.792	145.246	2.75846	6.76673	0.261214	10.5602	4.55902e-26	1.21818e-24	2.35108e-22
RSc1340	ssuC	aliphatic sulfonate ABC transporter transmembrane protein	98	144	173	1337	417	F	150.14	202.79	251.033	452.606	376.802	286.674	1.00458	2.00636	0.224624	4.47226	7.73988e-06	2.99428e-05	0.0399146
RSc1341	ssuB	aliphatic sulfonate ABC transporter ATP-binding protein	22	25	11	518	119	F	33.705	35.2066	15.9616	175.355	107.529	73.5514	2.08028	4.22889	0.363525	5.72253	1.04952e-08	5.92812e-08	5.41238e-05
RSc1342	ssuF	putative molybdopterin-binding protein	731	963	859	3062	1152	F	1119.92	1356.16	1246.46	1036.56	1040.95	1160.01	-0.253848	-1.19238	0.129267	-1.96376	0.0495584	0.0902447	1
RSc1343		hypothetical protein	407	485	595	3319	1189	F	623.542	683.008	863.378	1123.56	1074.38	873.574	0.592018	1.50735	0.161519	3.66531	0.000247038	0.000758771	1
RSc1344		hypothetical protein	260	225	184	1492	538	F	398.331	316.859	266.994	505.077	486.138	394.68	0.58399	1.49899	0.18967	3.07898	0.00207713	0.00530548	1
RSc1345	cysU	putative sulfate transport ABC transporter protein	271	298	313	1448	540	F	415.184	419.663	454.18	490.182	487.945	453.431	0.183984	1.13602	0.143038	1.28626	0.198353	0.288874	1
RSc1346	cysW	putative sulfate transport ABC transporter protein	219	263	266	1271	434	F	335.518	370.374	385.981	430.263	392.164	382.86	0.175577	1.12942	0.157485	1.11488	0.264903	0.366838	1
RSc1347	cysA	sulfate transport ATP-binding ABC transporter protein	233	270	367	2677	833	F	356.966	380.231	532.537	906.227	752.701	585.733	0.944647	1.92472	0.195445	4.8333	1.34288e-06	5.72805e-06	0.00692522
RSc1348	cysB1	transcriptional regulator CysB-like protein	718	939	1050	7721	2834	F	1100.01	1322.36	1523.61	2613.74	2560.81	1824.1	0.959608	1.94478	0.149912	6.40112	1.54237e-10	1.06765e-09	7.954e-07
RSc1349		Type III effector protein	364	348	411	1409	515	F	557.664	490.076	596.384	476.979	465.355	517.292	-0.213273	-1.15932	0.149199	-1.42945	0.152876	0.23423	1
RSc1350		hypothetical protein	4	2	2	30	10	F	6.12818	2.81653	2.90211	10.1557	9.03603	6.20771	0.756075	1.68889	0.577933	1.30824	0.190792	0.280478	1
RSc1351		putative transmembrane sensor histidine kinase transcription regulator protein	374	429	323	1023	379	F	572.984	604.145	468.691	346.309	342.465	466.919	-0.658115	-1.57802	0.163151	-4.03378	5.48877e-05	0.000185367	0.283056
RSc1352		two-component response regulator transcription regulator protein	96	86	95	449	170	F	147.076	121.111	137.85	151.997	153.612	142.329	0.16952	1.12468	0.21677	0.782025	0.4342	0.544412	1
RSc1353	ilvG	acetolactate synthase 2 catalytic subunit	400	434	437	3795	1467	F	612.818	611.187	634.111	1284.7	1325.59	893.679	1.06332	2.08973	0.120001	8.86086	7.93971e-19	1.19373e-17	4.09451e-15
RSc1354	menG	ribonuclease activity regulator protein RraA	481	564	602	1950	740	F	736.913	794.261	873.536	660.12	668.666	746.699	-0.267867	-1.20403	0.134727	-1.98822	0.0467878	0.0856227	1
RSc1355		hypothetical protein	662	795	537	2964	1046	F	1014.21	1119.57	779.217	1003.38	945.168	972.31	0.00541607	1.00376	0.167337	0.0323664	0.97418	0.981795	1
RSc1356	gala6	Type III effector protein GALA6	1338	1379	1952	6592	2441	F	2049.88	1942	2832.46	2231.55	2205.69	2252.31	-0.0352595	-1.02474	0.168825	-0.208852	0.834564	0.884965	1
RSc1357	gala7	Type III effector protein GALA7	1238	936	1673	11658	4236	F	1896.67	1318.14	2427.62	3946.5	3827.66	2683.32	1.01387	2.01932	0.207143	4.89455	9.85298e-07	4.29154e-06	0.00508118
RSc1358	aceA	isocitrate lyase	11031	20508	11249	76496	31353	F	16900	28880.7	16322.9	25895.7	28330.7	23266	0.375701	1.29747	0.215041	1.74712	0.0806174	0.135775	1
RSc1359		hypothetical protein	371	430	359	1520	596	F	568.388	605.554	520.929	514.555	538.547	549.595	-0.101762	-1.07308	0.141755	-0.717867	0.472839	0.579911	1
RSc1360		transcription regulator protein	56	54	63	187	67	F	85.7945	76.0463	91.4165	63.3039	60.5414	75.4205	-0.417525	-1.33563	0.274857	-1.51906	0.128746	0.203041	1
RSc1361		hypothetical protein	1	0	0	2	0	F	1.53204	0	0	0.677047	0	0.441818	-0.0355571	-1.02495	0.313764	-0.113324	0.909773	0.938507	1
RSc1362		putative 2-haloalkanoic acid dehalogenase protein	634	615	707	1542	630	F	971.316	866.083	1025.9	522.003	569.27	790.913	-0.798049	-1.73875	0.137783	-5.79208	6.95215e-09	4.02834e-08	3.58522e-05
RSc1363	aceB	malate synthase	603	606	612	7257	2956	F	923.823	853.408	888.046	2456.66	2671.05	1558.6	1.51342	2.85486	0.115562	13.0962	3.46321e-39	2.02952e-37	1.78598e-35
RSc1364		hypothetical protein	201	206	197	679	242	F	307.941	290.102	285.858	229.857	218.672	266.486	-0.382329	-1.30344	0.168682	-2.26656	0.0234168	0.0466617	1
RSc1365		putative multidrug resistance-like efflux transmembrane protein	282	280	264	404	162	F	432.036	394.314	383.079	136.763	146.384	298.515	-1.48228	-2.7939	0.169725	-8.73343	2.47056e-18	3.55885e-17	1.27407e-14
RSc1366		acyl-CoA-binding protein	146	220	150	975	432	F	223.678	309.818	217.658	330.06	390.356	294.314	0.502881	1.41704	0.206988	2.42952	0.0151188	0.0317035	1
RSc1367		putative transmembrane protein	17	12	5	103	24	F	26.0447	16.8992	7.25528	34.8679	21.6865	21.3507	0.603967	1.51989	0.489835	1.233	0.217575	0.311503	1
RSc1368		acyltransferase protein	209	196	185	783	219	F	320.197	276.02	268.445	265.064	197.889	265.523	-0.295811	-1.22758	0.20042	-1.47596	0.139955	0.217002	1
RSc1369		putative DNA polymerase-related protein, bacteriophage-type	1130	1168	1086	2777	869	F	1731.21	1644.85	1575.85	940.079	785.231	1335.44	-0.920154	-1.89232	0.130653	-7.04275	1.88478e-12	1.60393e-11	9.71979e-09
RSc1370		hypothetical protein	936	1026	1010	3686	1558	F	1433.99	1444.88	1465.57	1247.8	1407.81	1400.01	-0.126307	-1.0915	0.11651	-1.08409	0.278326	0.382754	1
RSc1371	alr	alanine racemase	2478	2705	2402	8516	3298	F	3796.41	3809.36	3485.44	2882.86	2980.08	3390.83	-0.332503	-1.2592	0.103125	-3.22427	0.00126296	0.00337292	1
RSc1372	radA	DNA repair protein RadA	1734	1942	1665	5340	1735	F	2656.56	2734.85	2416.01	1807.71	1567.75	2236.58	-0.615987	-1.53261	0.122583	-5.02505	5.03291e-07	2.27873e-06	0.00259547
RSc1373	dsbB	disulfide bond formation protein B	394	453	420	1983	715	F	603.625	637.944	609.443	671.292	646.076	633.676	0.0941742	1.06745	0.129216	0.728811	0.466117	0.57386	1
RSc1374		hypothetical protein	430	443	188	2299	659	F	658.779	623.861	272.798	778.265	595.474	585.836	0.342466	1.26792	0.427832	0.800468	0.42344	0.534299	1
RSc1375		putative racemase transmembrane protein	102	124	104	475	164	F	156.268	174.625	150.91	160.799	148.191	158.158	-0.050488	-1.03562	0.207985	-0.242749	0.8082	0.864169	1
RSc1376		ABC transporter ATP-binding protein	602	567	520	1737	856	F	922.291	798.486	754.549	588.015	773.484	767.365	-0.276173	-1.21098	0.167495	-1.64884	0.0991796	0.162375	1
RSc1377		hypothetical protein	278	243	123	957	313	F	425.908	342.208	178.48	323.967	282.828	310.678	-0.050744	-1.0358	0.28572	-0.1776	0.859037	0.903724	1
RSc1378		L-asparaginase precursor protein	128	135	78	580	216	F	196.102	190.116	113.182	196.344	195.178	178.184	0.223174	1.1673	0.252238	0.884776	0.376277	0.486714	1
RSc1379		ABC transporter ATP-binding protein	627	595	565	1794	664	F	960.592	837.917	819.846	607.311	599.992	765.132	-0.523931	-1.43787	0.134808	-3.88649	0.000101706	0.000334074	0.524495
RSc1380		substate-binding periplasmic (PBP) ABC transporter protein	854	803	872	3658	1634	F	1308.37	1130.84	1265.32	1238.32	1476.49	1283.87	0.132511	1.0962	0.136845	0.968327	0.332881	0.441643	1
RSc1381		transmembrane ABC transporter protein	260	230	219	683	355	F	398.331	323.901	317.781	231.211	320.779	318.401	-0.327243	-1.25461	0.204432	-1.60074	0.109434	0.176581	1
RSc1382		transmembrane ABC transporter protein	252	295	309	1111	516	F	386.075	415.438	448.376	376.099	466.259	418.45	0.00869919	1.00605	0.168329	0.0516797	0.958784	0.971977	1
RSc1383		D-aminopeptidase protein	198	131	143	454	223	F	303.345	184.483	207.501	153.69	201.503	210.104	-0.371701	-1.29388	0.250532	-1.48365	0.137903	0.214788	1
RSc1384		hypothetical protein	230	225	173	579	194	F	352.37	316.859	251.033	196.005	175.299	258.313	-0.697025	-1.62116	0.201319	-3.4623	0.000535587	0.00154389	1
RSc1385		chitin-binding protein	63	70	53	300	124	F	96.5188	98.5785	76.9059	101.557	112.047	97.1214	0.219828	1.16459	0.256276	0.85778	0.391014	0.501607	1
RSc1386	hlk1	Type III effector protein	234	203	367	2110	728	F	358.498	285.878	532.537	714.284	657.823	509.804	0.775172	1.71139	0.229551	3.37691	0.000733054	0.00206803	1
RSc1387	folE	GTP cyclohydrolase I	1674	1640	1606	7672	2472	F	2564.64	2309.55	2330.4	2597.15	2233.71	2407.09	0.00984999	1.00685	0.121786	0.0808792	0.935538	0.95555	1
RSc1388		N5-glutamine S-adenosyl-L-methionine-dependent methyltransferase	118	107	139	694	235	F	180.781	150.684	201.697	234.935	212.347	196.089	0.325362	1.25298	0.206563	1.57513	0.115227	0.184887	1
RSc1389		hypothetical protein	11	18	29	125	26	F	16.8525	25.3488	42.0806	42.3154	23.4937	30.0182	0.203957	1.15185	0.448075	0.455185	0.648976	0.73685	1
RSc1390	dapE	succinyl-diaminopimelate desuccinylase	731	725	753	2628	876	F	1119.92	1020.99	1092.64	889.639	791.556	982.951	-0.351187	-1.27561	0.126698	-2.77184	0.00557402	0.0129804	1
RSc1391		hypothetical protein	23	31	55	384	126	F	35.237	43.6562	79.8081	129.993	113.854	80.5096	1.09693	2.13899	0.336942	3.25554	0.00113178	0.0030606	1
RSc1392		putative transmembrane protein	96	93	97	610	225	F	147.076	130.969	140.752	206.499	203.311	165.721	0.538213	1.45217	0.202013	2.66425	0.00771599	0.0173913	1
RSc1393	dapD	2,3,4,5-tetrahydropyridine-2-carboxylate N- succinyltransferase	1552	1815	1959	6457	2488	F	2377.73	2556	2842.62	2185.84	2248.16	2442.07	-0.223607	-1.16765	0.119224	-1.87552	0.060721	0.1068	1
RSc1394	dapC	hypothetical protein	691	800	822	3061	1279	F	1058.64	1126.61	1192.77	1036.22	1155.71	1113.99	-0.0409916	-1.02882	0.125766	-0.325935	0.744474	0.815127	1
RSc1395		hypothetical protein	91	99	102	274	90	F	139.416	139.418	148.008	92.7554	81.3242	120.184	-0.671654	-1.5929	0.229684	-2.92425	0.00345286	0.00843905	1
RSc1396		Epoxide hydrolase Alpha/beta hydrolase	138	118	126	597	212	F	211.422	166.175	182.833	202.098	191.564	190.818	0.0768424	1.05471	0.200814	0.382655	0.701976	0.780377	1
RSc1397	zipA	ZipA, C-terminal FtsZ-binding region	1369	1394	1579	3095	1144	F	2097.37	1963.12	2291.22	1047.73	1033.72	1686.63	-1.0136	-2.01894	0.118795	-8.5323	1.43465e-17	1.92668e-16	7.39847e-14
RSc1398	ligA	putative DNA ligase (polydeoxyribonucleotide synthase [NAD+]) protein	803	795	740	3045	1051	F	1230.23	1119.57	1073.78	1030.8	949.686	1080.81	-0.200173	-1.14884	0.126012	-1.58853	0.112167	0.180596	1
RSc1399	def	peptide deformylase	457	419	382	1381	527	F	700.144	590.063	554.303	467.501	476.199	557.642	-0.375087	-1.29692	0.153887	-2.43742	0.0147924	0.0310983	1
RSc1400		putative transmembrane protein	115	121	90	463	217	F	176.185	170.4	130.595	156.736	196.082	166	0.135701	1.09863	0.229228	0.591991	0.553857	0.654972	1
RSc1401		Pseudouridine synthase	1074	1269	1076	4712	1602	F	1645.42	1787.09	1561.34	1595.12	1447.57	1607.31	-0.127054	-1.09206	0.121131	-1.0489	0.294226	0.401091	1
RSc1402	glnD	PII uridylyl-transferase	1421	1742	1853	6278	2544	F	2177.03	2453.2	2688.81	2125.25	2298.77	2348.61	-0.140549	-1.10232	0.128199	-1.09633	0.272934	0.37594	1
RSc1403	map	methionine aminopeptidase	3546	4548	4763	16723	6869	F	5432.63	6404.79	6911.38	5661.12	6206.85	6123.35	-0.0742027	-1.05278	0.131528	-0.564161	0.572645	0.670404	1
RSc1404	rpsB	30S ribosomal protein S2	5844	6420	6254	32074	12360	F	8953.27	9041.06	9074.9	10857.8	11168.5	9819.11	0.285754	1.21905	0.0889693	3.21183	0.00131894	0.0035097	1
RSc1405	tsf	elongation factor Ts	4962	5829	5962	21338	8086	F	7602	8208.77	8651.19	7223.41	7306.53	7798.38	-0.165352	-1.12144	0.103343	-1.60003	0.109591	0.176724	1
RSc1406	pyrH	uridylate kinase	1217	1461	1421	5884	2385	F	1864.5	2057.47	2061.95	1991.87	2155.09	2026.18	0.0541564	1.03825	0.113305	0.477968	0.632673	0.722794	1
RSc1407	frr	ribosome recycling factor	11057	13424	11724	24365	9021	F	16939.8	18904.5	17012.2	8248.12	8151.4	13851.2	-1.09515	-2.13636	0.101321	-10.8087	3.12995e-27	8.77237e-26	1.61412e-23
RSc1408	uppS	undecaprenyl pyrophosphate synthetase protein	4659	5198	5012	22188	9382	F	7137.79	7320.16	7272.69	7511.15	8477.6	7543.88	0.140674	1.10242	0.102666	1.37022	0.170619	0.256078	1
RSc1409	cdsA	phosphatidate cytidylyltransferase transmembrane protein	5932	6173	5171	13787	5714	F	9088.09	8693.22	7503.41	4667.22	5163.19	7023.02	-0.76975	-1.70497	0.123097	-6.25319	4.0215e-10	2.65203e-09	2.07389e-06
RSc1410	dxr	1-deoxy-D-xylulose 5-phosphate reductoisomerase	1522	1708	1621	5707	2208	F	2331.77	2405.32	2352.16	1931.95	1995.15	2203.27	-0.265859	-1.20235	0.100551	-2.64401	0.00819293	0.018346	1
RSc1411		hypothetical protein	1482	1684	1747	4013	1439	F	2270.49	2371.52	2534.99	1358.49	1300.28	1967.16	-0.839212	-1.78907	0.110719	-7.57964	3.46527e-14	3.51088e-13	1.78704e-10
RSc1412		putative outer membrane signal peptide protein	7513	8932	10079	33467	13127	F	11510.2	12578.6	14625.2	11329.4	11861.6	12381	-0.15261	-1.11158	0.127238	-1.1994	0.230371	0.327099	1
RSc1413		hypothetical protein	1443	1561	1505	4762	1809	F	2210.74	2198.3	2183.84	1612.05	1634.62	1967.91	-0.434037	-1.35101	0.100548	-4.31669	1.58388e-05	5.85523e-05	0.0816805
RSc1414	lpxD	UDP-3-O-[3-hydroxymyristoyl] glucosamine N- acyltransferase	1824	1992	1901	4379	1663	F	2794.45	2805.26	2758.46	1482.39	1502.69	2268.65	-0.894327	-1.85874	0.0989471	-9.03844	1.5893e-19	2.52963e-18	8.196e-16
RSc1415	fabZ	(3R)-hydroxymyristoyl-ACP dehydratase	965	1014	930	1877	695	F	1478.42	1427.98	1349.48	635.408	628.004	1103.86	-1.15485	-2.22661	0.117018	-9.86899	5.6733e-23	1.19907e-21	2.92572e-19
RSc1416	lpxA	UDP-N-acetylglucosamine acyltransferase	1464	1694	1494	5225	1844	F	2242.91	2385.6	2167.88	1768.78	1666.24	2046.28	-0.395062	-1.315	0.109304	-3.61436	0.000301094	0.000906203	1
RSc1417	lpxB	lipid-A-disaccharide synthase	1151	1169	1176	2579	996	F	1763.38	1646.26	1706.44	873.052	899.988	1377.83	-0.936204	-1.91349	0.110549	-8.46868	2.48195e-17	3.26516e-16	1.27994e-13
RSc1418	rnhB	ribonuclease HII	359	347	402	529	251	F	550.004	488.668	583.324	179.079	226.804	405.576	-1.39327	-2.62673	0.175474	-7.94002	2.02149e-15	2.28114e-14	1.04248e-11
RSc1419		putative tRNA/rRNA methyltransferase protein	702	711	642	1207	391	F	1075.49	1001.28	931.578	408.598	353.309	754.051	-1.36909	-2.58307	0.141859	-9.65102	4.86692e-22	9.69062e-21	2.50987e-18
RSc1420		hypothetical protein	490	503	562	1647	616	F	750.702	708.357	815.493	557.548	556.619	677.744	-0.438636	-1.35532	0.133633	-3.28238	0.00102935	0.00281462	1
RSc1421	ppsA	phosphoenolpyruvate synthase	9049	10554	10081	43592	16707	F	13863.5	14862.8	14628.1	14756.9	15096.5	14641.6	0.0462958	1.03261	0.0925757	0.500086	0.617015	0.709884	1
RSc1422		hypothetical protein	144	126	92	758	210	F	220.614	177.441	133.497	256.601	189.757	195.582	0.32508	1.25273	0.250534	1.29755	0.194441	0.284222	1
RSc1423		putative transmembrane protein	2004	2754	2558	12747	4898	F	3070.22	3878.36	3711.8	4315.16	4425.85	3880.28	0.294569	1.22652	0.129653	2.27198	0.0230874	0.0460766	1
RSc1424	smpB	SsrA-binding protein	339	450	454	1023	341	F	519.363	633.719	658.779	346.309	308.128	493.26	-0.862709	-1.81845	0.164338	-5.24959	1.52441e-07	7.45154e-07	0.000786137
RSc1425		hypothetical protein	851	921	852	2692	1065	F	1303.77	1297.01	1236.3	911.305	962.337	1142.14	-0.446395	-1.36263	0.114542	-3.89721	9.73078e-05	0.000320854	0.501816
RSc1426		hypothetical protein	239	196	176	1106	322	F	366.159	276.02	255.386	374.407	290.96	312.586	0.154743	1.11322	0.210963	0.733509	0.463248	0.571437	1
RSc1427		hypothetical protein	125	123	114	1146	487	F	191.506	173.217	165.42	387.948	440.054	271.629	1.1954	2.29009	0.181464	6.58755	4.47135e-11	3.27074e-10	2.30587e-07
RSc1428		hypothetical protein	223	244	226	504	177	F	341.646	343.617	327.939	170.616	159.938	268.751	-1.00456	-2.00633	0.169194	-5.93731	2.89732e-09	1.76822e-08	1.49415e-05
RSc1429	guaB	inositol-5-monophosphate dehydrogenase	4169	4528	3970	20627	7263	F	6387.09	6376.62	5760.69	6982.72	6562.87	6414	0.132599	1.09627	0.104573	1.26801	0.204796	0.296084	1
RSc1430		hypothetical protein	648	596	457	2187	735	F	992.765	839.326	663.132	740.35	664.148	779.944	-0.236263	-1.17794	0.179625	-1.31531	0.188405	0.277681	1
RSc1431	guaA	bifunctional GMP synthase/glutamine amidotransferase protein	2538	2900	2498	9454	3722	F	3888.33	4083.97	3624.74	3200.4	3363.21	3632.13	-0.23476	-1.17671	0.106709	-2.20001	0.0278064	0.0544617	1
RSc1432		hypothetical protein	952	1131	1332	5141	1998	F	1458.51	1592.75	1932.81	1740.35	1805.4	1705.96	0.0917672	1.06567	0.144393	0.635536	0.525079	0.628559	1
RSc1433		hypothetical protein	277	363	377	2573	949	F	424.376	511.2	547.048	871.02	857.519	642.233	0.792171	1.73168	0.151499	5.22887	1.70548e-07	8.24625e-07	0.000879517
RSc1434	tISRso10a	ISRSO10-transposase ORFA protein	4	3	1	9	2	F	6.12818	4.22479	1.45106	3.04671	1.80721	3.33159	-0.283374	-1.21704	0.582136	-0.486783	0.626412	0.716912	1
RSc1435	tRso10b	ISRSO10-transposase ORFB protein	3	9	12	130	60	F	4.59613	12.6744	17.4127	44.008	54.2162	26.5815	1.67567	3.19467	0.460034	3.64249	0.000270014	0.000822969	1
RSc1436	tISRso11b	isrso11-transposase orfb protein	1	1	0	7	4	F	1.53204	1.40826	0	2.36966	3.61441	1.78488	0.458928	1.37452	0.536095	0.856057	0.391966	0.502329	1
RSc1437	tISRso11a	ISRSO11-transposase ORFA protein	0	0	0	8	5	F	0	0	0	2.70819	4.51801	1.44524	0.834951	1.7838	0.489315	1.70637	0.0879397	0.146103	1
RSc1438	tISRso12a	isrso12-transposase orfa protein	0	0	0	0	0	R	NA	NA	NA	NA	NA	NA	NA	NA	NA	NA	NA	NA	NA
RSc1439	tISRso12b	ISRSO12-transposase ORFB protein	5	12	11	32	34	F	7.66022	16.8992	15.9616	10.8327	30.7225	16.4152	0.420662	1.33854	0.523368	0.803759	0.421536	0.532288	1
RSc1440	pcaQ	transcriptional regulatory DNA-binding transcription regulator protein	99	78	112	407	195	F	151.672	109.845	162.518	137.779	176.203	147.603	0.137153	1.09973	0.248276	0.552421	0.58066	0.677622	1
RSc1441	pcaH	protocatechuate 3,4-dioxygenase subunit beta oxidoreductase protein	179	188	192	827	476	F	274.236	264.754	278.603	279.959	430.115	305.533	0.359684	1.28314	0.213596	1.68395	0.0921922	0.152271	1
RSc1442	pcaG	protocatechuate 3,4-dioxygenase alpha chain oxidoreductase protein	455	426	436	1608	674	F	697.08	599.921	632.66	544.345	609.028	616.607	-0.157926	-1.11568	0.143279	-1.10223	0.270362	0.373195	1
RSc1443		putative ligase protein	492	488	443	2424	622	F	753.766	687.233	642.818	820.58	562.041	693.288	-0.0011012	-1.00076	0.183592	-0.0059981	0.995214	0.997342	1
RSc1444		hypothetical protein	77	72	75	599	216	F	117.967	101.395	108.829	202.775	195.178	145.229	0.835473	1.78444	0.215749	3.87243	0.000107756	0.000352797	0.555695
RSc1445		hypothetical protein	72	41	46	316	112	F	110.307	57.7388	66.7486	106.973	101.203	88.5943	0.385824	1.30661	0.308719	1.24976	0.211388	0.303911	1
RSc1446	hipA	putative HIPA transcription regulator protein	118	96	89	1334	344	F	180.781	135.193	129.144	451.59	310.839	241.51	1.31118	2.48144	0.23682	5.53659	3.08413e-08	1.64647e-07	0.000159049
RSc1447		putative transcription regulator protein	43	60	73	417	134	F	65.8779	84.4959	105.927	141.164	121.083	103.71	0.586483	1.50158	0.271795	2.15781	0.0309424	0.0598762	1
RSc1448		hypothetical protein	22	53	41	180	98	F	33.705	74.638	59.4933	60.9342	88.5531	63.4647	0.360158	1.28357	0.35862	1.00429	0.31524	0.422917	1
RSc1449		hypothetical protein	317	378	349	2293	853	F	485.658	532.324	506.418	776.234	770.773	614.281	0.598163	1.51379	0.132107	4.52786	5.95829e-06	2.35636e-05	0.0307269
RSc1450		putative 6-pyruvoyl tetrahydrobiopterin synthase protein	495	640	751	2186	898	F	758.362	901.289	1089.74	740.012	811.435	860.168	-0.237187	-1.17869	0.169459	-1.39967	0.161611	0.244843	1
RSc1451		putative hydrolase protein	161	208	141	772	288	F	246.659	292.919	204.599	261.34	260.238	253.151	0.0696024	1.04943	0.199446	0.348979	0.727105	0.801113	1
RSc1452	ldcA	L,D-carboxypeptidase A	347	387	358	1022	442	F	531.619	544.998	519.478	345.971	399.392	468.292	-0.511281	-1.42531	0.148856	-3.43474	0.000593119	0.00169364	1
RSc1453		ABC transporter ATP-binding protein	1189	1494	1662	5043	1892	F	1821.6	2103.95	2411.65	1707.17	1709.62	1950.8	-0.301976	-1.23283	0.140958	-2.14232	0.0321676	0.0618755	1
RSc1454		putative signal peptide protein	186	297	252	1115	455	F	284.96	418.255	365.666	377.453	411.139	371.495	0.138902	1.10107	0.190741	0.728223	0.466477	0.574134	1
RSc1455		hypothetical protein	191	148	199	819	261	F	292.62	208.423	288.76	277.251	235.84	260.579	-0.0301266	-1.0211	0.207782	-0.144992	0.884717	0.921715	1
RSc1456	betB	putative betaine aldehyde dehydrogenase (BADH) oxidoreductase protein	1647	1992	1976	8877	3248	F	2523.28	2805.26	2867.29	3005.07	2934.9	2827.16	0.119523	1.08638	0.109704	1.0895	0.275931	0.379663	1
RSc1457		hypothetical protein	321	305	226	856	349	F	491.786	429.521	327.939	289.776	315.357	370.876	-0.449283	-1.36536	0.196251	-2.28933	0.02206	0.0442315	1
RSc1458		hypothetical protein	239	219	234	1380	524	F	366.159	308.41	339.547	467.162	473.488	390.953	0.468382	1.38356	0.155819	3.00594	0.00264761	0.00663769	1
RSc1459		hypothetical protein	288	359	374	1556	545	F	441.229	505.567	542.695	526.742	492.463	501.739	0.0383122	1.02691	0.152815	0.25071	0.802038	0.859898	1
RSc1460		methyl-accepting chemotaxis transducer transmembrane protein	144	163	136	543	189	F	220.614	229.547	197.344	183.818	170.781	200.421	-0.272192	-1.20764	0.191381	-1.42225	0.154954	0.236629	1
RSc1461		putative transporter transmembrane protein	109	112	136	437	160	F	166.993	157.726	197.344	147.935	144.576	162.915	-0.241165	-1.18195	0.210259	-1.14699	0.251386	0.351423	1
RSc1462		putative fatty acyl CoA reductase	489	545	450	1979	702	F	749.17	767.504	652.975	669.938	634.329	694.783	-0.145609	-1.1062	0.13817	-1.05383	0.291958	0.39842	1
RSc1463		hypothetical protein	412	463	358	1561	534	F	631.202	652.026	519.478	528.435	482.524	562.733	-0.242415	-1.18297	0.156399	-1.54998	0.121147	0.192886	1
RSc1464	coxG	Carbon monoxide dehydrogenase subunit G	84	88	69	238	126	F	128.692	123.927	100.123	80.5685	113.854	109.433	-0.275006	-1.21	0.265885	-1.0343	0.300994	0.407729	1
RSc1465	coxE	carbon monoxide dehydrogenase subunit E	22	13	8	80	15	F	33.705	18.3074	11.6084	27.0819	13.554	20.8514	-0.0217183	-1.01517	0.49481	-0.0438921	0.96499	0.975393	1
RSc1466		ATPase associated with various cellular activities, AAA-5	41	25	22	193	63	F	62.8138	35.2066	31.9232	65.335	56.927	50.4411	0.452571	1.36848	0.363137	1.24628	0.212661	0.305315	1
RSc1467		oxidoreductase protein	51	58	76	404	132	F	78.1342	81.6793	110.28	136.763	119.276	105.227	0.485985	1.40054	0.261033	1.86178	0.062634	0.109601	1
RSc1468		oxidoreductase protein	181	209	197	1397	633	F	277.3	294.327	285.858	472.917	571.98	380.477	0.847147	1.79894	0.166176	5.0979	3.43448e-07	1.59277e-06	0.00177116
RSc1469		putative dehydrogenase oxidoreductase protein	310	331	292	1052	443	F	474.934	466.136	423.708	356.126	400.296	424.24	-0.266244	-1.20267	0.153423	-1.73536	0.0826766	0.13843	1
RSc1470		hypothetical protein	164	305	377	6340	2958	F	251.255	429.521	547.048	2146.24	2672.86	1209.38	2.43967	5.42519	0.245394	9.94186	2.73682e-23	5.93017e-22	1.41138e-19
RSc1471	creA	putative CREA signal peptide protein	97	76	73	704	268	F	148.608	107.028	105.927	238.32	242.165	168.41	0.959169	1.94419	0.224862	4.26559	1.9937e-05	7.25584e-05	0.102815
RSc1472		transcription regulator protein	146	128	108	667	247	F	223.678	180.258	156.714	225.795	223.19	201.927	0.257574	1.19547	0.21023	1.2252	0.220501	0.314731	1
RSc1473		putative multidrug resistance-like transmembrane protein	204	269	242	734	287	F	312.537	378.823	351.155	248.476	259.334	310.065	-0.446036	-1.36229	0.169203	-2.6361	0.00838641	0.01869	1
RSc1474		probable Type III effecor chaperone	254	243	378	2062	649	F	389.139	342.208	548.499	698.035	586.438	512.864	0.573152	1.48777	0.20808	2.75448	0.00587863	0.0135886	1
RSc1475		Type III effector protein	1271	880	1153	10419	3260	F	1947.23	1239.27	1673.07	3527.07	2945.74	2266.48	0.974387	1.96481	0.183688	5.30457	1.12938e-07	5.62181e-07	0.00058242
RSc1476		hypothetical protein	454	426	356	1781	704	F	695.548	599.921	516.576	602.91	636.136	610.218	0.0353104	1.02478	0.161047	0.219254	0.826452	0.878222	1
RSc1477	bioA	adenosylmethionine--8-amino-7-oxononanoatetransaminase	127	125	108	1031	364	F	194.57	176.033	156.714	349.018	328.911	241.049	0.925764	1.89969	0.186126	4.97385	6.56363e-07	2.92302e-06	0.00338486
RSc1478	bioF	8-amino-7-oxononanoate synthase	102	117	89	875	305	F	156.268	164.767	129.144	296.208	275.599	204.397	0.904498	1.87189	0.199649	4.53045	5.88581e-06	2.32948e-05	0.0303531
RSc1479	bioD	dithiobiotin synthetase	10	3	3	91	23	F	15.3204	4.22479	4.35317	30.8056	20.7829	15.0974	1.22112	2.33128	0.531677	2.29673	0.0216342	0.043496	1
RSc1480		lipoprotein transmembrane	214	282	247	1276	409	F	327.857	397.131	358.411	431.956	369.573	376.986	0.151032	1.11036	0.168556	0.896038	0.370233	0.480445	1
RSc1481		hypothetical protein	597	709	512	1195	522	F	914.63	998.459	742.94	404.535	471.681	706.449	-0.998129	-1.99741	0.167197	-5.96978	2.37569e-09	1.46373e-08	1.22514e-05
RSc1482		hypothetical protein	123	95	124	517	220	F	188.441	133.785	179.931	175.017	198.793	175.193	0.150011	1.10958	0.222911	0.672962	0.500972	0.605747	1
RSc1483		hypothetical protein	511	533	550	1517	647	F	782.875	750.605	798.081	513.54	584.631	685.946	-0.498947	-1.41318	0.134809	-3.70114	0.000214634	0.000665185	1
RSc1484	tISrso13	ISRSO13-transposase protein	14	11	24	21	22	F	21.4486	15.4909	34.8253	7.10899	19.8793	19.7506	-0.660298	-1.58041	0.506178	-1.30448	0.192071	0.281875	1
RSc1485		hypothetical protein	0	0	0	0	0	R	NA	NA	NA	NA	NA	NA	NA	NA	NA	NA	NA	NA	NA
RSc1486		hypothetical protein	8	17	14	52	20	F	12.2564	23.9405	20.3148	17.6032	18.0721	18.4374	-0.068047	-1.0483	0.467776	-0.145469	0.88434	0.921694	1
RSc1487		hypothetical protein	42	21	31	365	149	F	64.3459	29.5736	44.9827	123.561	134.637	79.42	1.36079	2.56826	0.322204	4.22339	2.40654e-05	8.60051e-05	0.124105
RSc1488		hypothetical protein	16	46	60	119	50	F	24.5127	64.7802	87.0633	40.2843	45.1801	52.3641	-0.397846	-1.31754	0.416408	-0.955423	0.339364	0.448283	1
RSc1489		hypothetical protein	99	131	95	328	128	F	151.672	184.483	137.85	111.036	115.661	140.14	-0.463422	-1.37881	0.228247	-2.03036	0.0423204	0.078441	1
RSc1490		hypothetical protein	378	410	428	329	180	F	579.113	577.388	621.052	111.374	162.648	410.315	-2.0788	-4.22457	0.190307	-10.9234	8.90905e-28	2.59571e-26	4.5944e-24
RSc1491		phage-related protein	432	504	497	1169	479	F	661.843	709.765	721.175	395.734	432.826	584.268	-0.74552	-1.67658	0.137623	-5.41713	6.05633e-08	3.12951e-07	0.000312325
RSc1492	tISRso14b	ISRSO14-transposase orfB protein	50	67	46	73	23	F	76.6022	94.3537	66.7486	24.7122	20.7829	56.6399	-1.62725	-3.08923	0.329815	-4.93381	8.06422e-07	3.55142e-06	0.00415872
RSc1493	tISRso14a	ISRSO14-transposase ORFA protein	12	16	9	16	4	F	18.3845	22.5322	13.0595	5.41637	3.61441	12.6014	-1.39503	-2.62994	0.524072	-2.66191	0.00776989	0.0174862	1
RSc1494		putative integrase-like protein	24	24	36	63	41	F	36.7691	33.7983	52.238	21.327	37.0477	36.236	-0.450214	-1.36624	0.400044	-1.12541	0.260415	0.3614	1
RSc1495		hypothetical protein	2739	3308	3034	14144	5402	F	4196.27	4658.54	4402.5	4788.07	4881.26	4585.33	0.128441	1.09311	0.101285	1.26812	0.204756	0.296084	1
RSc1496		hypothetical protein	634	773	642	4481	1703	F	971.316	1088.59	931.578	1516.92	1538.84	1209.45	0.608196	1.52435	0.123727	4.91565	8.84897e-07	3.87716e-06	0.00456341
RSc1497		Methyltransferase FkbM	573	683	547	2586	887	F	877.861	961.845	793.727	875.421	801.496	862.07	-0.0635078	-1.045	0.13842	-0.458807	0.646373	0.734865	1
RSc1498		putative bacteriophage protein	592	589	578	1009	393	F	906.97	829.468	838.71	341.57	355.116	654.367	-1.28612	-2.43872	0.132441	-9.71089	2.70957e-22	5.4583e-21	1.39733e-18
RSc1499		hypothetical conserved protein	1106	1241	1027	3079	1320	F	1694.44	1747.66	1490.23	1042.31	1192.76	1433.48	-0.552287	-1.46641	0.131635	-4.19561	2.72139e-05	9.65214e-05	0.140342
RSc1500		Aldo/keto reductase	131	194	159	757	255	F	200.698	273.203	230.718	256.262	230.419	238.26	0.0519742	1.03668	0.198443	0.261909	0.793391	0.85169	1
RSc1501	mel	Tyrosinase	12557	12065	12183	69865	30093	F	19237.9	16990.7	17678.2	23650.9	27192.1	20950	0.495668	1.40997	0.113901	4.35176	1.3505e-05	5.0431e-05	0.0696452
RSc1502		hypothetical protein	22078	21382	18859	82690	34915	F	33824.5	30111.5	27365.5	27992.5	31549.3	30168.6	-0.031475	-1.02206	0.125698	-0.250403	0.802276	0.859975	1
RSc1503		hypothetical protein	11155	10658	9384	31990	14157	F	17090	15009.3	13616.7	10829.4	12792.3	13867.5	-0.362921	-1.28603	0.135024	-2.68783	0.00719189	0.0163242	1
RSc1504		hypothetical protein	191	256	255	1329	492	F	292.62	360.516	370.019	449.897	444.572	383.525	0.38235	1.30346	0.16611	2.30178	0.0213475	0.0429533	1
RSc1505		alcohol dehydrogenase-like oxidoreductase protein	442	361	332	1604	625	F	677.163	508.383	481.75	542.991	564.752	555.008	-0.00467527	-1.00325	0.176788	-0.0264456	0.978902	0.985399	1
RSc1506		hypothetical protein	127	86	25	611	299	F	194.57	121.111	36.2764	206.838	270.177	165.794	0.695099	1.619	0.549476	1.26502	0.205864	0.297265	1
RSc1507		hypothetical protein	326	417	312	1375	518	F	499.446	587.246	452.729	465.47	468.066	494.592	-0.134679	-1.09785	0.160382	-0.839741	0.401054	0.511101	1
RSc1508		hypothetical protein	12	14	10	43	21	F	18.3845	19.7157	14.5106	14.5565	18.9757	17.2286	-0.0664208	-1.04712	0.4692	-0.141562	0.887426	0.923625	1
RSc1509		hypothetical protein	255	299	271	623	261	F	390.671	421.071	393.236	210.9	235.84	330.344	-0.836838	-1.78613	0.16203	-5.16472	2.40802e-07	1.13928e-06	0.00124181
RSc1510		hypothetical protein	192	257	194	538	180	F	294.152	361.924	281.505	182.126	162.648	256.471	-0.829509	-1.77708	0.192609	-4.3067	1.65709e-05	6.09529e-05	0.085456
RSc1511		hypothetical protein	431	523	520	1481	538	F	660.311	736.522	754.549	501.353	486.138	627.775	-0.530369	-1.4443	0.136223	-3.89338	9.88582e-05	0.00032555	0.509812
RSc1512		hypothetical protein	452	559	508	2927	1265	F	692.484	787.22	737.136	990.858	1143.06	870.151	0.519696	1.43365	0.13645	3.80868	0.000139711	0.000446953	0.720489
RSc1513	rnhA	ribonuclease H	394	413	362	1264	473	F	603.625	581.613	525.282	427.893	427.404	513.164	-0.408475	-1.32728	0.142367	-2.86916	0.0041156	0.00987629	1
RSc1514		hypothetical protein	220	177	153	817	322	F	337.05	249.263	222.012	276.574	290.96	275.172	0.072302	1.05139	0.209232	0.34556	0.729673	0.803186	1
RSc1515	gloB	putative hydroxyacylglutathione hydrolase protein	1532	1611	1546	4973	2002	F	2347.09	2268.71	2243.33	1683.48	1809.01	2070.33	-0.386861	-1.30755	0.105506	-3.6667	0.000245697	0.000755551	1
RSc1516		putative membrane-bound lytic murein transglycosylase-like lipoprotein	1171	1012	1085	3028	1096	F	1794.02	1425.16	1574.4	1025.05	990.348	1361.8	-0.655055	-1.57468	0.135517	-4.83374	1.33989e-06	5.72347e-06	0.00690979
RSc1517		hypothetical protein	35	15	3	254	59	F	53.6215	21.124	4.35317	85.9849	53.3126	43.6792	1.05498	2.07769	0.511649	2.06192	0.0392153	0.0734326	1
RSc1518	prpE	propionyl-CoA synthetase	436	366	265	1905	641	F	667.971	515.425	384.53	644.887	579.209	558.404	0.222035	1.16638	0.212872	1.04305	0.296927	0.403812	1
RSc1519	carA	carbamoyl phosphate synthase small subunit	747	742	798	4064	1340	F	1144.44	1044.93	1157.94	1375.76	1210.83	1186.78	0.212888	1.15901	0.126476	1.68323	0.0923306	0.152416	1
RSc1520		leucine export protein LeuE	114	123	150	397	155	F	174.653	173.217	217.658	134.394	140.058	167.996	-0.445094	-1.3614	0.211579	-2.10367	0.035407	0.0672537	1
RSc1521	carB	carbamoyl phosphate synthase large subunit	4129	4250	4276	14870	5815	F	6325.81	5985.12	6204.71	5033.84	5254.45	5760.79	-0.261324	-1.19858	0.0949145	-2.75326	0.00590057	0.0136332	1
RSc1522	greA	transcription elongation factor GreA	1175	1727	1825	5600	2161	F	1800.15	2432.07	2648.18	1895.73	1952.69	2145.76	-0.248546	-1.18801	0.165659	-1.50034	0.133525	0.209425	1
RSc1523		hypothetical protein	999	1248	1137	3258	1341	F	1530.51	1757.51	1649.85	1102.91	1211.73	1450.5	-0.504702	-1.41883	0.122435	-4.12221	3.7525e-05	0.000129698	0.193516
RSc1524	yhbY	putative RNA-binding protein	1098	1327	1466	3889	1430	F	1682.18	1868.77	2127.25	1316.52	1292.15	1657.37	-0.530025	-1.44395	0.133572	-3.96808	7.24553e-05	0.000241533	0.373652
RSc1525	rrmJ	ribosomal RNA large subunit methyltransferase J	1067	1087	985	3185	1157	F	1634.69	1530.78	1429.29	1078.2	1045.47	1343.69	-0.522114	-1.43606	0.118406	-4.40952	1.03602e-05	3.9314e-05	0.0534277
RSc1526	hflB	ATP-dependent zinc metallopeptidase	24386	30908	29165	75027	31751	F	37360.4	43526.6	42320	25398.4	28690.3	35459.2	-0.59686	-1.51242	0.116407	-5.12736	2.93831e-07	1.38004e-06	0.00151529
RSc1527	folP	7,8-dihydropteroate synthase protein	169	231	235	879	286	F	258.915	325.309	340.998	297.562	258.43	296.243	-0.141967	-1.10341	0.188375	-0.753639	0.451066	0.560372	1
RSc1528	mrsA	putative phosphoglucosamine mutase (MRSA protein)	2774	3618	3629	16710	6254	F	4249.89	5095.1	5265.88	5656.72	5651.13	5183.75	0.212663	1.15883	0.124672	1.70579	0.0880474	0.146235	1
RSc1529	pstS1	phosphate ABC transporter phosphate-binding protein	450	659	578	4719	1978	F	689.42	928.046	838.71	1597.49	1787.33	1168.2	1.02774	2.03882	0.153333	6.70265	2.04671e-11	1.57066e-10	1.05549e-07
RSc1530	pstC	phosphate transporter permease subunit	142	158	122	689	289	F	217.55	222.506	177.029	233.243	261.141	222.294	0.253431	1.19204	0.195206	1.29827	0.194194	0.284021	1
RSc1531	pstA	phosphate transporter permease subunit	80	88	80	441	173	F	122.564	123.927	116.084	149.289	156.323	133.637	0.324078	1.25186	0.217315	1.49129	0.135886	0.212353	1
RSc1532	pstB	phosphate ABC transporter ATP-binding protein	111	171	162	809	365	F	170.057	240.813	235.071	273.865	329.815	249.924	0.464715	1.38004	0.211081	2.20159	0.0276941	0.0542759	1
RSc1533	phoU	phosphate transporter PhoU	353	511	423	1358	645	F	540.812	719.623	613.797	459.715	582.824	583.354	-0.260595	-1.19797	0.177812	-1.46556	0.142768	0.220964	1
RSc1534	phoB	phosphate regulon two-component response regulator transcription regulator protein	452	542	616	1484	561	F	692.484	763.279	893.85	502.369	506.921	671.781	-0.623868	-1.541	0.152244	-4.09782	4.17058e-05	0.000142813	0.215077
RSc1535	phoR	phosphate regulon two-component sensor kinase transcription regulator protein	1137	1211	1073	2328	847	F	1741.93	1705.41	1556.98	788.082	765.351	1311.55	-1.09059	-2.12961	0.11727	-9.2998	1.40709e-20	2.5022e-19	7.25638e-17
RSc1536	ppk	polyphosphate kinase	1061	1140	1160	6153	2379	F	1625.5	1605.42	1683.22	2082.93	2149.67	1829.35	0.366141	1.2889	0.104371	3.50807	0.000451376	0.00132258	1
RSc1537	ppx	exopolyphosphatase protein	2585	2694	2679	5225	1777	F	3960.33	3793.86	3887.38	1768.78	1605.7	3003.21	-1.1901	-2.28169	0.104652	-11.372	5.76682e-30	1.90638e-28	2.97395e-26
RSc1538		hypothetical protein	68	72	69	211	111	F	104.179	101.395	100.123	71.4284	100.3	95.485	-0.250629	-1.18973	0.268215	-0.934433	0.350081	0.459966	1
RSc1539		hydrolase protein	10	20	13	138	38	F	15.3204	28.1653	18.8637	46.7162	34.3369	28.6805	0.823641	1.76987	0.421964	1.95192	0.0509473	0.0923823	1
RSc1540		putative acyltransferase	1623	1803	1861	2131	892	F	2486.51	2539.1	2700.41	721.393	806.014	1850.69	-1.74012	-3.34063	0.115792	-15.028	4.8158e-51	6.36797e-49	2.48351e-47
RSc1541		hypothetical protein	6	13	3	83	24	F	9.19226	18.3074	4.35317	28.0974	21.6865	16.3274	0.910862	1.88017	0.515843	1.76577	0.0774338	0.13153	1
RSc1542		putative Sulfide:quinone oxidoreductase	33	45	23	392	164	F	50.5575	63.3719	33.3743	132.701	148.191	85.6391	1.40312	2.64473	0.302993	4.63086	3.64147e-06	1.47402e-05	0.018779
RSc1543		transcription regulator protein	8	9	5	114	36	F	12.2564	12.6744	7.25528	38.5917	32.5297	20.6615	1.39727	2.63403	0.463714	3.01321	0.00258497	0.0064996	1
RSc1544		Beta-lactamase hydrolase-like protein	190	188	181	1556	452	F	291.088	264.754	262.641	526.742	408.428	350.731	0.764775	1.6991	0.180783	4.23034	2.33341e-05	8.36816e-05	0.120334
RSc1545		hypothetical protein	116	121	105	296	97	F	177.717	170.4	152.361	100.203	87.6495	137.666	-0.788262	-1.72699	0.222597	-3.54121	0.000398303	0.00117913	1
RSc1546		Peroxidase / Pyruvate formate lyase - related protein	4248	3902	4115	21434	10459	F	6508.12	5495.05	5971.09	7255.91	9450.78	6936.19	0.471744	1.38678	0.143316	3.29163	0.000996095	0.00273528	1
RSc1547		hypothetical protein	634	663	645	4090	1942	F	971.316	933.679	935.931	1384.56	1754.8	1196.06	0.71574	1.64233	0.141729	5.05004	4.41707e-07	2.01404e-06	0.00227788
RSc1549	tISRso8b	ISRSO8-transposase orfB protein	5	4	5	1	0	F	7.66022	5.63306	7.25528	0.338523	0	4.17742	-1.66158	-3.16362	0.584259	-2.84391	0.00445641	0.01062	1
RSc1550	tISRso8a	ISRSO8-transposase orfA protein	0	0	0	0	0	R	NA	NA	NA	NA	NA	NA	NA	NA	NA	NA	NA	NA	NA
RSc1551		hypothetical protein	542	650	707	2088	1031	F	830.368	915.372	1025.9	706.837	931.614	882.017	-0.17428	-1.1284	0.165836	-1.05092	0.293295	0.400032	1
RSc1552		hypothetical protein	52	95	61	169	95	F	79.6663	133.785	88.5144	57.2104	85.8422	89.0037	-0.472249	-1.38727	0.315375	-1.49742	0.134283	0.210422	1
RSc1553		Lytic transglycosylase-like protein	1130	1332	1275	5915	1985	F	1731.21	1875.81	1850.1	2002.37	1793.65	1850.63	0.0620895	1.04398	0.114887	0.540439	0.588894	0.685691	1
RSc1554		putative integrase/recombinase protein	290	287	290	1105	353	F	444.293	404.172	420.806	374.068	318.972	392.462	-0.275953	-1.21079	0.159258	-1.73275	0.0831406	0.139103	1
RSc1555		hypothetical protein	294	290	232	1247	496	F	450.421	408.397	336.645	422.139	448.187	413.158	0.123203	1.08915	0.171144	0.719877	0.471601	0.578929	1
RSc1556		oxidoreductase protein	276	261	283	1246	453	F	422.844	367.557	410.649	421.8	409.332	406.436	0.0546487	1.03861	0.15186	0.359862	0.71895	0.794775	1
RSc1557		hypothetical protein	27	22	11	119	41	F	41.3652	30.9818	15.9616	40.2843	37.0477	33.1281	0.340741	1.26641	0.417394	0.816355	0.414297	0.524688	1
RSc1558	wrbA	TRP repressor binding protein	235	203	122	724	241	F	360.03	285.878	177.029	245.091	217.768	257.159	-0.229184	-1.17217	0.262339	-0.873616	0.382327	0.492423	1
RSc1559	rbn	putative ribonuclease BN transmembrane protein	588	579	705	2300	764	F	900.842	815.385	1022.99	778.604	690.352	841.635	-0.30625	-1.23649	0.147596	-2.07493	0.0379935	0.0715604	1
RSc1560		putative transmembrane protein	484	479	463	885	390	F	741.509	674.559	671.839	299.593	352.405	547.981	-1.08339	-2.119	0.149117	-7.26533	3.7214e-13	3.40875e-12	1.91913e-09
RSc1561		hydrolase protein	82	99	72	534	155	F	125.628	139.418	104.476	180.771	140.058	138.07	0.37289	1.29494	0.24188	1.54164	0.123162	0.195792	1
RSc1562		O-acetylhomoserine O-acetylserine sulphydrylase	214	151	162	1063	381	F	327.857	212.648	235.071	359.85	344.273	295.94	0.433561	1.35056	0.209763	2.06691	0.038743	0.072733	1
RSc1563		hypothetical protein	2722	2859	2691	19074	8364	F	4170.22	4026.23	3904.79	6456.99	7557.73	5223.19	0.788654	1.72746	0.113585	6.94331	3.83017e-12	3.18071e-11	1.97522e-08
RSc1564		hypothetical protein	689	749	777	3501	1652	F	1055.58	1054.79	1127.47	1185.17	1492.75	1183.15	0.30343	1.23407	0.141387	2.14609	0.0318657	0.0613405	1
RSc1565		putative FKBP-type peptidyl-prolyl cis-trans isomerase signal peptide protein	186	187	184	1167	404	F	284.96	263.345	266.994	395.057	365.055	315.082	0.477756	1.39258	0.162613	2.93799	0.00330351	0.00811247	1
RSc1566	aroC	chorismate synthase	494	576	573	2802	987	F	756.83	811.16	831.455	948.542	891.856	847.969	0.201203	1.14966	0.124968	1.61004	0.10739	0.173935	1
RSc1567	etf	electron transfer flavoprotein-ubiquinone oxidoreductase	1248	1299	1224	4841	1707	F	1911.99	1829.34	1776.09	1638.79	1542.45	1739.73	-0.206369	-1.15378	0.108866	-1.89563	0.0580094	0.102944	1
RSc1568		short chain dehydrogenase	785	853	811	3165	1352	F	1202.65	1201.25	1176.81	1071.43	1221.67	1174.76	-0.0600973	-1.04254	0.121264	-0.49559	0.620183	0.711679	1
RSc1569		putative transcription regulator protein	513	536	590	1164	461	F	785.939	754.83	856.123	394.041	416.561	641.499	-0.968229	-1.95644	0.136157	-7.11111	1.15113e-12	1.00959e-11	5.93636e-09
RSc1570	lpsI	fesuccinyl-CoA:3-ketoacid-coenzyme A transferase subunit A protein	638	896	699	10452	4393	F	977.444	1261.8	1014.29	3538.25	3969.53	2152.26	1.76281	3.39359	0.144408	12.2071	2.84772e-34	1.31122e-32	1.46857e-30
RSc1571	lpsJ	succinyl-CoA:3-ketoacid-coenzyme A transferase subunit B protein	659	1003	751	11523	4897	F	1009.62	1412.49	1089.74	3900.8	4424.94	2367.52	1.79495	3.47004	0.159608	11.246	2.42211e-29	7.75827e-28	1.24908e-25
RSc1572		3-hydroxybutyrate dehydrogenase	989	1372	1112	10796	4273	F	1515.19	1932.14	1613.57	3654.7	3861.09	2515.34	1.13948	2.20302	0.134468	8.47398	2.37141e-17	3.12771e-16	1.22294e-13
RSc1573		hypothetical protein	924	1036	1030	3304	1455	F	1415.61	1458.96	1494.59	1118.48	1314.74	1360.48	-0.259612	-1.19716	0.12479	-2.08039	0.0374899	0.0707848	1
RSc1575		hypothetical protein	377	352	392	1264	423	F	577.581	495.709	568.814	427.893	382.224	490.444	-0.422303	-1.34006	0.152126	-2.77601	0.00550299	0.012839	1
RSc1576	relA	GTP pyrophosphokinase	1758	2146	2139	6104	2230	F	2693.33	3022.14	3103.81	2066.35	2015.03	2580.13	-0.521532	-1.43548	0.113164	-4.60864	4.05314e-06	1.62789e-05	0.020902
RSc1577	thrS	threonyl-tRNA synthetase	4696	5681	5833	11116	4947	F	7194.48	8000.35	8464.01	3763.02	4470.12	6378.4	-0.927764	-1.90233	0.126693	-7.3229	2.42661e-13	2.27528e-12	1.2514e-09
RSc1578	infC	translation initiation factor protein	16414	19830	21567	31273	12153	F	25147	27925.9	31294.9	10586.6	10981.5	21187.2	-1.36801	-2.58114	0.121154	-11.2915	1.44599e-29	4.6606e-28	7.45696e-26
RSc1579	rpmI	50S ribosomal protein L35	4563	5154	5143	11626	4277	F	6990.72	7258.19	7462.78	3935.67	3864.71	5902.41	-0.885922	-1.84795	0.0945214	-9.37272	7.06896e-21	1.27464e-19	3.64546e-17
RSc1580	rplT	50S ribosomal protein L20	3845	3744	3454	9864	3866	F	5890.71	5272.54	5011.95	3339.19	3493.33	4601.54	-0.65235	-1.57173	0.113646	-5.7402	9.45631e-09	5.37665e-08	4.87662e-05
RSc1581	pheS	phenylalanyl-tRNA synthetase subunit alpha	461	520	528	1882	629	F	706.272	732.297	766.157	637.101	568.366	682.039	-0.278747	-1.21314	0.134283	-2.07581	0.0379114	0.071458	1
RSc1582	pheT	phenylalanyl-tRNA synthetase subunit beta	3126	3918	3970	12408	4323	F	4789.17	5517.58	5760.69	4200.4	3906.27	4834.82	-0.397407	-1.31714	0.120234	-3.30528	0.000948822	0.00261382	1
RSc1583	ihfA	integration host factor subunit alpha	1062	1279	1379	3529	1511	F	1627.03	1801.17	2001.01	1194.65	1365.34	1597.84	-0.494904	-1.40923	0.136359	-3.62943	0.000284048	0.000864211	1
RSc1584		putative transcription regulator protein	1219	1385	1227	4354	1825	F	1867.56	1950.45	1780.45	1473.93	1649.07	1744.29	-0.256488	-1.19457	0.116417	-2.20318	0.0275821	0.054084	1
RSc1585		hypothetical protein	26	36	31	483	215	F	39.8331	50.6975	44.9827	163.507	194.275	98.6589	1.86381	3.63968	0.273135	6.82378	8.8677e-12	7.06812e-11	4.57307e-08
RSc1586		lipoprotein	206	138	64	994	317	F	315.601	194.34	92.8676	336.492	286.442	245.149	0.496512	1.4108	0.484085	1.02567	0.305046	0.412352	1
RSc1587	dinP	DNA polymerase IV	363	367	416	1704	483	F	556.132	516.833	603.639	576.844	436.44	537.978	-0.132003	-1.09581	0.171096	-0.771515	0.440402	0.550833	1
RSc1588		amino-acid transporter transmembrane protein	2332	2381	2516	10103	3975	F	3572.73	3353.08	3650.86	3420.1	3591.82	3517.72	-0.00837929	-1.00582	0.102201	-0.0819881	0.934656	0.954838	1
RSc1589		hypothetical protein	124	186	196	621	290	F	189.973	261.937	284.407	210.223	262.045	241.717	-0.0611809	-1.04332	0.221722	-0.275935	0.782598	0.844123	1
RSc1590		hypothetical protein	9751	10684	10700	44286	18667	F	14939	15045.9	15526.3	14991.8	16867.5	15474.1	0.0696788	1.04948	0.10104	0.689615	0.490436	0.596505	1
RSc1591	hpaI1	putative 2,4-dihydroxyhept-2-ene-1,7-dioic acid aldolase oxidoreductase protein	2003	2583	2084	11867	4386	F	3068.68	3637.55	3024	4017.26	3963.2	3542.14	0.295621	1.22741	0.121911	2.42489	0.015313	0.0320362	1
RSc1592		transcription regulator protein	45	70	67	304	108	F	68.942	98.5785	97.2207	102.911	97.5891	93.0483	0.174012	1.12819	0.268364	0.648418	0.516714	0.621141	1
RSc1593	xthA	exodeoxyribonuclease III protein	213	180	211	774	249	F	326.325	253.488	306.173	262.017	224.997	274.6	-0.264042	-1.20084	0.189204	-1.39554	0.162853	0.246411	1
RSc1594	codA	cytosine deaminase	288	334	333	1456	537	F	441.229	470.36	483.202	492.89	485.235	474.583	0.0721569	1.05129	0.140821	0.5124	0.608371	0.702501	1
RSc1595	prlC	oligopeptidase A	1385	1359	1400	6824	2691	F	2121.88	1913.83	2031.48	2310.08	2431.59	2161.77	0.226902	1.17032	0.10877	2.08608	0.0369716	0.0699936	1
RSc1596	folD	bifunctional: methylenetetrahydrofolate dehydrogenase/methenyltetrahydrofolate cyclohydrolase	485	505	488	1592	679	F	743.041	711.174	708.115	538.929	613.546	662.961	-0.322667	-1.25064	0.135441	-2.38235	0.0172027	0.0354007	1
RSc1597		response regulator transcription regulator protein	3710	3475	4051	7492	3176	F	5683.88	4893.72	5878.23	2536.22	2869.84	4372.38	-1.00994	-2.01383	0.126191	-8.00326	1.21164e-15	1.39786e-14	6.24843e-12
RSc1598		two-component transmembrane sensor histidine kinase transcription regulator protein	1597	1786	1689	3249	1280	F	2446.67	2515.16	2450.83	1099.86	1156.61	1933.83	-1.12347	-2.17871	0.104003	-10.8023	3.35676e-27	9.3572e-26	1.73108e-23
RSc1599		hypothetical protein	21	16	14	46	19	F	32.1729	22.5322	20.3148	15.5721	17.1684	21.5521	-0.509156	-1.42322	0.443215	-1.14878	0.250646	0.350615	1
RSc1600	aceE	pyruvate dehydrogenase subunit E1	4688	9937	8276	89161	41727	F	7182.22	13993.9	12008.9	30183.1	37704.6	20214.6	1.55595	2.94028	0.22491	6.91812	4.57668e-12	3.75229e-11	2.36019e-08
RSc1601	aceF	dihydrolipoamide acetyltransferase	2239	4324	3733	24987	10920	F	3430.25	6089.34	5416.79	8458.68	9867.34	6652.48	0.851956	1.80495	0.205495	4.14587	3.38532e-05	0.00011796	0.174581
RSc1602		hypothetical protein	896	1722	1416	5035	2150	F	1372.71	2425.03	2054.69	1704.46	1942.75	1899.93	-0.0950564	-1.06811	0.205626	-0.462278	0.643882	0.733164	1
RSc1603	lpdA	dihydrolipoamide dehydrogenase	4399	8267	7035	25660	11466	F	6739.46	11642.1	10208.2	8686.51	10360.7	9527.4	-0.00114247	-1.00079	0.20009	-0.00570978	0.995444	0.997366	1
RSc1604		hypothetical protein	742	879	1004	2941	1158	F	1136.78	1237.86	1456.86	995.597	1046.37	1174.69	-0.319256	-1.24769	0.141841	-2.2508	0.0243981	0.0483927	1
RSc1605		hypothetical protein	29403	31328	30312	146352	50799	F	45046.7	44118.1	43984.4	49543.6	45902.1	45719	0.104093	1.07482	0.0919548	1.132	0.257635	0.358217	1
RSc1606		hypothetical protein	469	466	470	1062	395	F	718.529	656.251	681.996	359.512	356.923	554.642	-0.923082	-1.89616	0.135702	-6.80225	1.02999e-11	8.14675e-11	5.31168e-08
RSc1607		hypothetical protein	445	464	472	1081	394	F	681.76	653.435	684.898	365.944	356.019	548.411	-0.885974	-1.84801	0.133968	-6.61335	3.7573e-11	2.80006e-10	1.93764e-07
RSc1608		oxidoreductase protein	361	380	407	1119	442	F	553.068	535.14	590.58	378.808	399.392	491.398	-0.518804	-1.43277	0.141558	-3.66496	0.00024738	0.000759079	1
RSc1609		putative D-alanyl-D-alanine-endopeptidase (penicillin-binding protein)	2945	3383	3157	13335	4952	F	4511.87	4764.16	4580.98	4514.21	4474.64	4569.17	-0.0391731	-1.02752	0.0945817	-0.414172	0.678748	0.761432	1
RSc1610		transcription regulator protein	534	605	667	1828	832	F	818.112	852	967.854	618.821	751.797	801.717	-0.358107	-1.28174	0.150366	-2.38158	0.0172387	0.0354608	1
RSc1611		hypothetical protein	356	323	395	1274	466	F	545.408	454.869	573.167	431.279	421.079	485.16	-0.292639	-1.22488	0.157525	-1.85773	0.0632069	0.110345	1
RSc1612		putative iron-sulfur binding protein	495	573	580	2217	835	F	758.362	806.936	841.612	750.506	754.508	782.385	-0.0918177	-1.06571	0.125218	-0.733262	0.463399	0.571437	1
RSc1613		hypothetical protein	30	29	29	137	37	F	45.9613	40.8397	42.0806	46.3777	33.4333	41.7385	-0.0772447	-1.055	0.354568	-0.217856	0.827541	0.879018	1
RSc1614		hypothetical protein	342	330	383	1579	636	F	523.959	464.727	555.754	534.528	574.691	530.732	0.103931	1.0747	0.147922	0.702605	0.482302	0.589671	1
RSc1615		putative transmembrane protein	137	170	180	693	261	F	209.89	239.405	261.19	234.597	235.84	236.184	-0.0106501	-1.00741	0.184705	-0.0576601	0.954019	0.968671	1
RSc1616		arginyl-tRNA-protein transferase	1881	1884	1808	4699	1920	F	2881.77	2653.17	2623.51	1590.72	1734.92	2296.82	-0.704545	-1.62963	0.111522	-6.31755	2.65743e-10	1.78442e-09	1.37044e-06
RSc1617	aat	leucyl/phenylalanyl-tRNA--protein transferase	843	845	780	1943	767	F	1291.51	1189.98	1131.82	657.751	693.063	992.827	-0.826364	-1.77321	0.125149	-6.60304	4.02809e-11	2.97605e-10	2.07729e-07
RSc1618		hypothetical protein	3067	3241	2897	4688	1824	F	4698.78	4564.18	4203.71	1587	1648.17	3340.37	-1.46094	-2.75287	0.106485	-13.7196	7.74896e-43	5.87667e-41	3.99614e-39
RSc1619	pyrD	dihydroorotate dehydrogenase 2	394	454	420	1621	556	F	603.625	639.352	609.443	548.746	502.403	580.714	-0.226337	-1.16986	0.135793	-1.66678	0.0955589	0.157292	1
RSc1620		hypothetical protein	65	89	90	964	368	F	99.5829	125.336	130.595	326.336	332.526	202.875	1.42684	2.68857	0.203547	7.00986	2.38559e-12	2.02343e-11	1.23025e-08
RSc1621	kup2	potassium uptake transmembrane protein	3151	3778	3497	11379	5103	F	4827.47	5320.42	5074.34	3852.06	4611.08	4737.08	-0.260222	-1.19766	0.120649	-2.15685	0.031017	0.0599755	1
RSc1622		hypothetical protein	0	4	0	197	41	F	0	5.63306	0	66.6891	37.0477	21.874	3.0728	8.41403	0.541791	5.67155	1.41509e-08	7.89786e-08	7.29762e-05
RSc1623	tex	putative transcription accessory protein	747	870	934	6151	2465	F	1144.44	1225.19	1355.29	2082.26	2227.38	1606.91	0.785454	1.72363	0.123518	6.35903	2.03034e-10	1.38682e-09	1.04705e-06
RSc1624		hypothetical protein	1185	1572	1478	4151	1452	F	1815.47	2213.79	2144.66	1405.21	1312.03	1778.23	-0.590893	-1.50618	0.130097	-4.54194	5.57383e-06	2.2094e-05	0.0287442
RSc1625		hypothetical protein	1645	1650	1570	2908	1102	F	2520.21	2323.64	2278.16	984.426	995.77	1820.44	-1.25055	-2.37931	0.110475	-11.3197	1.04782e-29	3.42001e-28	5.40361e-26
RSc1626		ATP-dependent DNA helicase-related protein	2008	2230	2316	5223	2027	F	3076.34	3140.43	3360.64	1768.11	1831.6	2635.43	-0.820853	-1.76645	0.104522	-7.85337	4.05016e-15	4.43454e-14	2.08867e-11
RSc1627		hypothetical protein	2580	3000	3301	4885	2074	F	3952.67	4224.79	4789.93	1653.69	1874.07	3299.03	-1.27897	-2.42665	0.128304	-9.96828	2.09839e-23	4.58533e-22	1.08214e-19
RSc1628	rluD	ribosomal large subunit pseudouridine synthase D protein	853	844	702	2958	1039	F	1306.83	1188.58	1018.64	1001.35	938.843	1090.85	-0.266481	-1.20287	0.142772	-1.86648	0.061974	0.10867	1
RSc1629		hypothetical protein	448	397	400	1441	418	F	686.356	559.081	580.422	487.812	377.706	538.275	-0.473884	-1.38884	0.173526	-2.73091	0.00631606	0.0144846	1
RSc1630		hypothetical protein	146	132	173	330	118	F	223.678	185.891	251.033	111.713	106.625	175.788	-0.973336	-1.96338	0.215488	-4.5169	6.27509e-06	2.47028e-05	0.0323606
RSc1631	phbC	poly-beta-hydroxybutyrate polymerase transmembrane protein	4265	4680	4517	22340	10107	F	6534.17	6590.68	6554.42	7562.61	9132.71	7274.92	0.343711	1.26902	0.116072	2.96119	0.00306455	0.00756528	1
RSc1632	phbA	acetyl-CoA acetyltransferase	6431	7169	6501	30012	12066	F	9852.58	10095.8	9433.31	10159.8	10902.9	10088.9	0.103752	1.07456	0.0970689	1.06885	0.285139	0.390904	1
RSc1633	phbB	acetyacetyl-CoA reductase	6086	6551	6131	23096	9299	F	9324.02	9225.54	8896.42	7818.53	8402.6	8733.42	-0.172922	-1.12734	0.0956688	-1.8075	0.0706836	0.121384	1
RSc1634		hypothetical protein	6568	6350	6453	6733	2658	F	10062.5	8942.48	9363.66	2279.28	2401.78	6609.93	-1.99889	-3.99692	0.104675	-19.0962	2.71532e-81	1.07715e-78	1.40029e-77
RSc1635		hypothetical protein	245	236	189	539	203	F	375.351	332.35	274.25	182.464	183.431	269.569	-0.81561	-1.76004	0.192333	-4.24061	2.22917e-05	8.0222e-05	0.114958
RSc1636		hypothetical protein	1209	1143	1167	2215	802	F	1852.24	1609.65	1693.38	749.829	724.689	1325.96	-1.20635	-2.30753	0.120984	-9.97117	2.03804e-23	4.47242e-22	1.05102e-19
RSc1637	bktB	beta-ketothiolase	556	530	524	4050	1416	F	851.817	746.38	760.353	1371.02	1279.5	1001.81	0.746058	1.6772	0.127265	5.86224	4.56657e-09	2.69448e-08	2.35498e-05
RSc1638		putative signal peptide protein	187	238	193	712	269	F	286.492	335.167	280.054	241.029	243.069	277.162	-0.306415	-1.23663	0.174594	-1.75501	0.0792568	0.134053	1
RSc1639	metC	cystathionine beta-lyase	1363	1371	1349	4487	1806	F	2088.18	1930.73	1957.47	1518.95	1631.91	1825.45	-0.336695	-1.26286	0.1102	-3.0553	0.00224836	0.00571735	1
RSc1640	serB	putative phosphoserine phosphatase protein	754	753	819	2389	934	F	1155.16	1060.42	1188.41	808.732	843.965	1011.34	-0.45347	-1.36933	0.121928	-3.71916	0.000199884	0.000623595	1
RSc1641	argE	acetylornithine deacetylase	141	87	83	663	183	F	216.018	122.519	120.438	224.441	165.359	169.755	0.335453	1.26177	0.284433	1.17938	0.238248	0.336247	1
RSc1642	mfd	transcription-repair coupling factor protein	260	362	298	2208	723	F	398.331	509.792	432.415	747.459	653.305	548.26	0.637452	1.55558	0.162063	3.93335	8.37704e-05	0.000277995	0.432004
RSc1643	ispD	2-C-methyl-D-erythritol 4-phosphate cytidylyltransferase	99	89	84	680	232	F	151.672	125.336	121.889	230.196	209.636	167.746	0.706306	1.63162	0.211914	3.33299	0.000859191	0.00238218	1
RSc1644		hypothetical protein	220	206	268	820	377	F	337.05	290.102	388.883	277.589	340.658	326.856	-0.133907	-1.09726	0.191596	-0.698901	0.484614	0.591656	1
RSc1645	ahpD	putative antioxidant protein	46	47	54	164	64	F	70.474	66.1884	78.357	55.5178	57.8306	65.6736	-0.319225	-1.24766	0.288864	-1.10511	0.269114	0.372169	1
RSc1646	ahpC2	putative alkyl hydroperoxide reductase (subunit C) oxidoreductase protein	45	71	63	384	130	F	68.942	99.9868	91.4165	129.993	117.468	101.561	0.486652	1.40119	0.26141	1.86164	0.0626536	0.109601	1
RSc1647	risS	oxidative stress resistance two-component transmembrane sensor histidine kinase transcription regulator protein	261	279	297	1504	523	F	399.864	392.906	430.964	509.139	472.584	441.091	0.265319	1.2019	0.147293	1.8013	0.0716554	0.122807	1
RSc1648	ompR	osmolarity response regulator	535	641	493	5518	2098	F	819.644	902.697	715.37	1867.97	1895.76	1240.29	1.19492	2.28933	0.135321	8.8303	1.04394e-18	1.55147e-17	5.38359e-15
RSc1649		putative transmembrane protein	1828	1750	1541	3817	1601	F	2800.58	2464.46	2236.08	1292.14	1446.67	2047.99	-0.858183	-1.81275	0.135543	-6.33145	2.42872e-10	1.65018e-09	1.25249e-06
RSc1650		signal peptide protein	2627	2699	2678	18680	6743	F	4024.68	3800.91	3885.93	6323.61	6092.99	4825.62	0.66512	1.5857	0.0958779	6.93716	4.00061e-12	3.30627e-11	2.06311e-08
RSc1651		hypothetical protein	2680	2880	2853	16734	6485	F	4105.88	4055.8	4139.86	5664.85	5859.86	4765.25	0.48751	1.40202	0.0932356	5.2288	1.70618e-07	8.24625e-07	0.000879875
RSc1652	crtB	putative phytoene synthase protein	125	129	97	498	168	F	191.506	181.666	140.752	168.585	151.805	166.863	-0.088153	-1.06301	0.219945	-0.400796	0.68857	0.770106	1
RSc1653		putative transport/efflux transmembrane protein	625	829	678	7220	2678	F	957.528	1167.45	983.816	2444.14	2419.85	1594.56	1.21518	2.3217	0.129455	9.38693	6.17751e-21	1.1297e-19	3.18574e-17
RSc1654		transmembrane drug efflux protein	2163	2476	2182	10334	4279	F	3313.81	3486.86	3166.2	3498.3	3866.52	3466.34	0.14633	1.10675	0.109053	1.34182	0.179654	0.267226	1
RSc1655		integrase/recombinase protein	424	616	536	1925	596	F	649.587	867.491	777.766	651.657	538.547	697.01	-0.351433	-1.27583	0.168623	-2.08413	0.0371487	0.0702773	1
RSc1656		hypothetical protein	52	69	60	263	111	F	79.6663	97.1702	87.0633	89.0316	100.3	90.6463	0.0929138	1.06652	0.259221	0.358435	0.720018	0.795614	1
RSc1657		hypothetical protein	10	8	18	30	27	F	15.3204	11.2661	26.119	10.1557	24.3973	17.4517	-0.0476095	-1.03355	0.510429	-0.0932735	0.925686	0.948268	1
RSc1658		hypothetical protein	21	35	30	43	13	F	32.1729	49.2893	43.5317	14.5565	11.7468	30.2594	-1.40879	-2.65514	0.408249	-3.45081	0.000558914	0.00160664	1
RSc1659		hypothetical protein	4	2	4	22	17	F	6.12818	2.81653	5.80422	7.44751	15.3612	7.51154	0.722463	1.65	0.57206	1.26292	0.206619	0.298219	1
RSc1660		hypothetical protein	15	26	14	76	24	F	22.9807	36.6149	20.3148	25.7278	21.6865	25.4649	-0.135043	-1.09813	0.429983	-0.314067	0.75347	0.823034	1
RSc1661		hypothetical protein	6	8	1	18	11	F	9.19226	11.2661	1.45106	6.09342	9.93963	7.5885	0.0641854	1.04549	0.578037	0.11104	0.911584	0.939269	1
RSc1662		hypothetical protein	8	3	0	9	2	F	12.2564	4.22479	0	3.04671	1.80721	4.26701	-0.446782	-1.363	0.575773	-0.775968	0.437768	0.547953	1
RSc1663		hypothetical protein	0	0	0	2	2	F	0	0	0	0.677047	1.80721	0.49685	0.330186	1.25718	0.347969	0.948893	0.342675	0.451932	1
RSc1664		hypothetical protein	4	5	1	15	5	F	6.12818	7.04132	1.45106	5.07785	4.51801	4.84328	-0.00782615	-1.00544	0.586267	-0.0133491	0.989349	0.993993	1
RSc1665		hypothetical protein	0	2	0	0	0	F	0	2.81653	0	0	0	0.563306	-0.212591	-1.15877	0.312358	-0.680601	0.496124	0.601012	1
RSc1666		hypothetical protein	0	0	0	2	0	R	NA	NA	NA	NA	NA	NA	NA	NA	NA	NA	NA	NA	NA
RSc1667		hypothetical protein	14	8	17	18	6	F	21.4486	11.2661	24.6679	6.09342	5.42162	13.7795	-1.25169	-2.3812	0.517118	-2.42051	0.0154986	0.0323982	1
RSc1668		hypothetical protein	6	7	1	9	8	F	9.19226	9.85785	1.45106	3.04671	7.22882	6.15534	-0.244872	-1.18499	0.585235	-0.418416	0.675643	0.758444	1
RSc1669		hypothetical protein	4	2	1	7	3	F	6.12818	2.81653	1.45106	2.36966	2.71081	3.09525	-0.189977	-1.14075	0.580187	-0.32744	0.743335	0.814226	1
RSc1670		hypothetical protein	20	40	32	151	58	F	30.6409	56.3306	46.4338	51.117	52.409	47.3862	0.192604	1.14282	0.352408	0.546536	0.584698	0.681332	1
RSc1671	TIS1421b	TIS1421-transposase protein B	4	0	0	24	5	F	6.12818	0	0	8.12456	4.51801	3.75415	0.593451	1.50885	0.562953	1.05418	0.291803	0.398313	1
RSc1672	TIS1421a	TIS1421-transposase protein A	24	23	17	64	30	F	36.7691	32.3901	24.6679	21.6655	27.1081	28.5201	-0.321487	-1.24962	0.40503	-0.793738	0.427348	0.537783	1
RSc1673		hypothetical protein	520	676	441	1465	494	F	796.663	951.987	639.916	495.937	446.38	666.176	-0.736223	-1.66581	0.182105	-4.04285	5.28052e-05	0.00017892	0.272316
RSc1674		hypothetical protein	978	1185	987	3130	1180	F	1498.34	1668.79	1432.19	1059.58	1066.25	1345.03	-0.523022	-1.43696	0.121681	-4.29832	1.72101e-05	6.30166e-05	0.0887526
RSc1675		hypothetical protein	45	48	38	167	77	F	68.942	67.5967	55.1401	56.5334	69.5774	63.5579	-0.0284993	-1.01995	0.302147	-0.0943228	0.924853	0.947749	1
RSc1676		hypothetical protein	24	22	23	69	14	F	36.7691	30.9818	33.3743	23.3581	12.6504	27.4267	-0.72627	-1.65436	0.424758	-1.70985	0.0872944	0.145125	1
RSc1677		hypothetical protein	1	1	2	7	1	F	1.53204	1.40826	2.90211	2.36966	0.903603	1.82314	-0.0593545	-1.042	0.546882	-0.108532	0.913573	0.940379	1
RSc1678		hypothetical protein	1	3	0	6	0	F	1.53204	4.22479	0	2.03114	0	1.5576	-0.171174	-1.12597	0.482108	-0.355053	0.72255	0.797558	1
RSc1679		hypothetical protein	3	10	4	27	5	F	4.59613	14.0826	5.80422	9.14013	4.51801	7.62823	-0.136189	-1.099	0.573214	-0.237588	0.8122	0.867008	1
RSc1680		phage phi-105 holin-like protein	13	36	32	68	29	F	19.9166	50.6975	46.4338	23.0196	26.2045	33.2544	-0.570705	-1.48525	0.425109	-1.34249	0.179438	0.267136	1
RSc1681		hypothetical protein	1	6	0	14	2	F	1.53204	8.44959	0	4.73933	1.80721	3.30563	0.00234476	1.00163	0.561953	0.00417252	0.996671	0.998026	1
RSc1682		phage phi-105 ORF25-like protein	47	41	48	108	59	F	72.0061	57.7388	69.6507	36.5605	53.3126	57.8537	-0.538879	-1.45284	0.32465	-1.65988	0.0969391	0.159361	1
RSc1683		phage phi-105 ORF26-like protein	4	11	8	9	3	F	6.12818	15.4909	11.6084	3.04671	2.71081	7.79701	-1.1756	-2.25887	0.568693	-2.06719	0.0387159	0.0727086	1
RSc1684		phage phi-C31 GP36-like protein	262	272	257	514	203	F	401.396	383.048	372.921	174.001	183.431	302.959	-1.09163	-2.13115	0.163168	-6.69024	2.22798e-11	1.70218e-10	1.14897e-07
RSc1685		hypothetical protein	29	43	36	74	25	F	44.4293	60.5554	52.238	25.0507	22.5901	40.9727	-1.0134	-2.01867	0.35619	-2.84512	0.00443948	0.0105895	1
RSc1686		phage HK022 GP9-like protein	15	28	22	60	21	F	22.9807	39.4314	31.9232	20.3114	18.9757	26.7245	-0.575713	-1.49041	0.417991	-1.37733	0.168409	0.253203	1
RSc1687		hypothetical protein	24	41	56	81	36	F	36.7691	57.7388	81.2591	27.4204	32.5297	47.1434	-0.862744	-1.81849	0.37947	-2.27355	0.0229931	0.0459062	1
RSc1688		hypothetical protein	11	26	36	46	6	F	16.8525	36.6149	52.238	15.5721	5.42162	25.3398	-1.27859	-2.42603	0.499277	-2.56089	0.0104403	0.0227605	1
RSc1689		hypothetical protein	4	5	2	8	13	F	6.12818	7.04132	2.90211	2.70819	11.7468	6.10533	0.197633	1.14682	0.585111	0.337771	0.735536	0.807914	1
RSc1690		phage hk97 tail length tape measure-related protein	37	71	61	184	57	F	56.6856	99.9868	88.5144	62.2883	51.5053	71.7961	-0.47426	-1.38921	0.317167	-1.4953	0.134835	0.211031	1
RSc1691		phage HK97 GP17-like protein	3	4	5	14	12	F	4.59613	5.63306	7.25528	4.73933	10.8432	6.61341	0.220593	1.16521	0.575704	0.383172	0.701593	0.78036	1
RSc1692		hypothetical protein	5	8	15	21	16	F	7.66022	11.2661	21.7658	7.10899	14.4576	12.4518	-0.260598	-1.19797	0.538443	-0.483984	0.628397	0.718749	1
RSc1693		putative tail fiber assembly protein	7	8	3	37	8	F	10.7243	11.2661	4.35317	12.5254	7.22882	9.21955	0.132242	1.096	0.55567	0.237986	0.811892	0.867008	1
RSc1694		phage HK022 GP18-like protein	13	11	17	21	21	F	19.9166	15.4909	24.6679	7.10899	18.9757	17.232	-0.509383	-1.42344	0.504032	-1.01062	0.3122	0.419821	1
RSc1695		phage HK022 GP19-like protein	19	16	17	59	22	F	29.1088	22.5322	24.6679	19.9729	19.8793	23.2322	-0.29577	-1.22754	0.424158	-0.697311	0.485608	0.592589	1
RSc1696		phage HK022 GP20-like protein	28	22	8	34	35	F	42.8972	30.9818	11.6084	11.5098	31.6261	25.7247	-0.326817	-1.25424	0.505845	-0.64608	0.518227	0.622123	1
RSc1697		hypothetical protein	1132	1200	995	6506	2483	F	1734.27	1689.92	1443.8	2202.43	2243.65	1862.81	0.448958	1.36505	0.124116	3.61723	0.000297767	0.000898003	1
RSc1698		bacteriophage protein	480	533	552	2042	707	F	735.381	750.605	800.983	691.265	638.847	723.416	-0.192133	-1.14245	0.129924	-1.47881	0.139192	0.216288	1
RSc1699		hypothetical protein	74	102	81	173	81	F	113.371	143.643	117.536	58.5645	73.1918	101.261	-0.890334	-1.85361	0.260907	-3.41246	0.000643785	0.00182618	1
RSc1700		bacteriophage endolysin protein	10	1	6	21	9	F	15.3204	1.40826	8.70633	7.10899	8.13242	8.13529	-0.0884038	-1.06319	0.578092	-0.152923	0.878459	0.91659	1
RSc1701		lipoprotein transmembrane	1	8	11	6	5	F	1.53204	11.2661	15.9616	2.03114	4.51801	7.06178	-0.838919	-1.78871	0.585092	-1.43382	0.151623	0.232576	1
RSc1702		hypothetical protein	15	28	23	46	13	F	22.9807	39.4314	33.3743	15.5721	11.7468	24.621	-1.00213	-2.00295	0.436544	-2.29559	0.0216992	0.0435948	1
RSc1703		bacteriophage-like signal peptide protein	29	41	55	206	73	F	44.4293	57.7388	79.8081	69.7358	65.963	63.535	0.148912	1.10873	0.322703	0.461451	0.644475	0.733192	1
RSc1704	tISRso18	ISRSO18-transposase protein	1679	1645	1663	4728	1860	F	2572.3	2316.59	2413.11	1600.54	1680.7	2116.65	-0.564801	-1.47918	0.109224	-5.17103	2.32807e-07	1.1045e-06	0.00120059
RSc1705		hypothetical protein	1564	1716	2187	3949	1530	F	2396.12	2416.58	3173.46	1336.83	1382.51	2141.1	-0.953406	-1.93644	0.150787	-6.32288	2.5673e-10	1.73293e-09	1.32396e-06
RSc1706		hypothetical protein	424	473	453	1577	770	F	649.587	666.109	657.328	533.851	695.774	640.53	-0.101492	-1.07288	0.157697	-0.64359	0.519841	0.623737	1
RSc1707		putative transmembrane protein	4111	4780	4464	20769	8820	F	6298.23	6731.5	6477.51	7030.79	7969.77	6901.56	0.203703	1.15165	0.106441	1.91377	0.0556497	0.0996477	1
RSc1708		hypothetical protein	31	36	46	167	73	F	47.4934	50.6975	66.7486	56.5334	65.963	57.4872	0.134951	1.09806	0.317291	0.425322	0.670602	0.754757	1
RSc1709	mnmC	5-methylaminomethyl-2-thiouridinemethyltransferase	377	327	356	1198	406	F	577.581	460.502	516.576	405.551	366.863	465.414	-0.411869	-1.33041	0.160416	-2.56751	0.010243	0.0223828	1
RSc1710	tig	trigger factor	8173	10290	11499	51088	19264	F	12521.4	14491	16685.7	17294.5	17407	15679.9	0.24893	1.18833	0.135646	1.83515	0.0664837	0.115168	1
RSc1711	clpP	ATP-dependent Clp protease proteolytic subunit	6635	7914	7401	21729	8497	F	10165.1	11145	10739.3	7355.77	7677.91	9416.61	-0.503843	-1.41799	0.0977632	-5.15371	2.55381e-07	1.20494e-06	0.001317
RSc1712	clpX	ATP-dependent protease ATP-binding subunit	26152	34604	33693	67270	25931	F	40066	48731.6	48890.4	22772.5	23431.3	36778.4	-0.979589	-1.9719	0.1219	-8.036	9.28172e-16	1.08539e-14	4.78658e-12
RSc1713	lon	ATP-dependent protease LA protein	44016	56292	52342	164040	65351	F	67434.5	79274	75951.2	55531.4	59051.3	67448.5	-0.370172	-1.29251	0.110715	-3.34346	0.000827396	0.00230518	1
RSc1714	hupB1	DNA-binding protein HU-beta	2753	3246	3006	7914	3496	F	4217.72	4571.23	4361.87	2679.07	3158.99	3797.78	-0.582177	-1.49711	0.117321	-4.96226	6.96791e-07	3.09238e-06	0.00359335
RSc1715	ppiD	peptidyl-prolyl cis-trans isomerase transmembrane protein	4713	6204	6837	13761	5210	F	7220.52	8736.87	9920.87	4658.42	4707.77	7048.89	-0.867867	-1.82496	0.143934	-6.02963	1.6434e-09	1.02852e-08	8.47503e-06
RSc1716		putative signal peptidase I (SPase I) protein	932	938	1151	5949	2420	F	1427.87	1320.95	1670.17	2013.87	2186.72	1723.92	0.504147	1.41828	0.136465	3.69433	0.000220465	0.00068121	1
RSc1717		esterase signal peptide protein	254	251	372	2059	823	F	389.139	353.474	539.793	697.019	743.665	544.618	0.731332	1.66017	0.19201	3.80881	0.000139637	0.000446953	0.720107
RSc1718		ABC transporter ATP-binding protein	672	756	750	1467	557	F	1029.53	1064.65	1088.29	496.614	503.307	836.479	-1.07446	-2.10594	0.120623	-8.90761	5.21456e-19	7.95607e-18	2.68915e-15
RSc1719	pgi	glucose-6-phosphate isomerase transmembrane protein	768	796	722	3273	1194	F	1176.61	1120.98	1047.66	1107.99	1078.9	1106.43	-0.0271642	-1.01901	0.119	-0.22827	0.819436	0.872745	1
RSc1720		hypothetical protein	12	6	6	229	83	F	18.3845	8.44959	8.70633	77.5218	74.999	37.6123	2.2983	4.91877	0.412951	5.56555	2.61333e-08	1.41218e-07	0.00013477
RSc1721		hypothetical protein	1292	1625	1469	5769	2338	F	1979.4	2288.43	2131.6	1952.94	2112.62	2093	-0.0700386	-1.04974	0.117517	-0.595984	0.551186	0.65254	1
RSc1722	purL	phosphoribosylformylglycinamidine synthase	5192	5586	5654	15525	5649	F	7954.37	7866.56	8204.27	5255.57	5104.45	6877.05	-0.624441	-1.54161	0.0919487	-6.79118	1.11218e-11	8.71661e-11	5.73553e-08
RSc1723		putative Type III effector protein	16	41	47	54	23	F	24.5127	57.7388	68.1996	18.2803	20.7829	37.9029	-1.15516	-2.22709	0.425783	-2.71303	0.00666712	0.0151933	1
RSc1725		hypothetical protein	10196	11380	10919	35717	18342	F	15620.7	16026	15844.1	12091	16573.9	15231.2	-0.141622	-1.10314	0.142477	-0.994005	0.32022	0.428151	1
RSc1726		hypothetical protein	20779	20608	20288	141907	74729	F	31834.3	29021.5	29439	48038.8	67525.3	41171.8	0.925191	1.89894	0.150248	6.15777	7.37748e-10	4.73205e-09	3.80456e-06
RSc1727		hypothetical protein	38591	37625	39787	293160	147582	F	59123.1	52985.9	57733.2	99241.5	133355	80487.8	1.02321	2.03244	0.141674	7.22231	5.11115e-13	4.61615e-12	2.63582e-09
RSc1728		hypothetical protein	9336	8634	8052	23733	9679	F	14303.2	12159	11683.9	8034.17	8745.97	10985.2	-0.593201	-1.50859	0.124108	-4.77972	1.75543e-06	7.38398e-06	0.00905276
RSc1729		transcription regulator protein	40	23	37	214	70	F	61.2818	32.3901	53.6891	72.444	63.2522	56.6114	0.431041	1.34821	0.340766	1.26492	0.205901	0.297265	1
RSc1730		dehydrogenase/reductase oxidoreductase protein	131	151	96	340	165	F	200.698	212.648	139.301	115.098	149.094	163.368	-0.466924	-1.38216	0.249301	-1.87294	0.0610774	0.107354	1
RSc1731		transmembrane ABC transporter protein	149	139	161	540	250	F	228.275	195.749	233.62	182.803	225.901	213.269	-0.106365	-1.07651	0.201257	-0.528506	0.597148	0.692057	1
RSc1732		transport system permease transmembrane protein	120	152	114	773	210	F	183.845	214.056	165.42	261.678	189.757	202.951	0.264244	1.20101	0.224382	1.17766	0.238934	0.336938	1
RSc1733		putative lipoprotein signal peptide	563	612	677	4859	1930	F	862.541	861.858	982.365	1644.88	1743.95	1219.12	0.898003	1.86348	0.124116	7.23521	4.64807e-13	4.21267e-12	2.39701e-09
RSc1734		ABC transporter ATP-binding protein	283	298	287	2263	958	F	433.568	419.663	416.453	766.078	865.651	580.283	0.930269	1.90563	0.141839	6.55861	5.43114e-11	3.92824e-10	2.80084e-07
RSc1735		two-component transmembrane sensor kinase transcription regulator protein	13	8	12	51	15	F	19.9166	11.2661	17.4127	17.2647	13.554	15.8828	-0.041386	-1.0291	0.485741	-0.0852019	0.932101	0.95355	1
RSc1736		two-component response regulator transcription regulator protein	75	52	35	96	43	F	114.903	73.2297	50.7869	32.4982	38.8549	62.0546	-1.04039	-2.05678	0.362945	-2.86652	0.00415007	0.00995437	1
RSc1737		putative transmembrane outer membrane porin signal peptide protein	63	83	73	336	115	F	96.5188	116.886	105.927	113.744	103.914	107.398	0.0340958	1.02391	0.241895	0.140953	0.887907	0.923732	1
RSc1738		ABC transporter ATP-binding protein	92	103	102	321	118	F	140.948	145.051	148.008	108.666	106.625	129.86	-0.410173	-1.32885	0.218029	-1.88128	0.0599335	0.105631	1
RSc1739		putative transmembrane ABC transporter protein	34	42	55	142	53	F	52.0895	59.1471	79.8081	48.0703	47.8909	57.4012	-0.376013	-1.29775	0.320676	-1.17256	0.240971	0.339162	1
RSc1740		putative signal peptide protein	457	492	441	3382	1355	F	700.144	692.866	639.916	1144.89	1224.38	880.439	0.795329	1.73547	0.125388	6.34292	2.25455e-10	1.53387e-09	1.16267e-06
RSc1741		hypothetical protein	164	209	219	750	306	F	251.255	294.327	317.781	253.892	276.502	278.752	-0.119359	-1.08625	0.18055	-0.661086	0.508557	0.613624	1
RSc1742		hypothetical protein	65	49	27	181	60	F	99.5829	69.005	39.1785	61.2727	54.2162	64.651	-0.227689	-1.17096	0.363682	-0.626067	0.531271	0.634499	1
RSc1743		hypothetical protein	3	3	1	5	9	F	4.59613	4.22479	1.45106	1.69262	8.13242	4.0194	0.201807	1.15014	0.583464	0.345877	0.729435	0.803095	1
RSc1744		putative isomerase rotamase signal peptide protein	1632	1540	1664	3355	1386	F	2500.3	2168.73	2414.56	1135.75	1252.39	1894.34	-0.974722	-1.96526	0.121258	-8.0384	9.10189e-16	1.06678e-14	4.69385e-12
RSc1745		hypothetical protein	8	5	2	48	22	F	12.2564	7.04132	2.90211	16.2491	19.8793	11.6656	0.89011	1.85332	0.541297	1.6444	0.100093	0.163555	1
RSc1746	ispZ	intracellular septation protein A	621	627	598	1082	455	F	951.399	882.982	867.731	366.282	411.139	695.907	-1.20107	-2.2991	0.1358	-8.84439	9.20315e-19	1.37169e-17	4.74606e-15
RSc1747		methionine sulfoxide reductase B	46	61	92	211	74	F	70.474	85.9041	133.497	71.4284	66.8666	85.6341	-0.444244	-1.3606	0.311191	-1.42756	0.153419	0.234772	1
RSc1748		hypothetical protein	46	48	50	625	152	F	70.474	67.5967	72.5528	211.577	137.348	111.91	1.24658	2.37279	0.277107	4.49856	6.84165e-06	2.67696e-05	0.0352824
RSc1749	alkK	acyl-CoA synthetase	1328	1352	1339	2685	1120	F	2034.55	1903.97	1942.96	908.935	1012.03	1560.49	-1.0221	-2.03088	0.115305	-8.86433	7.69639e-19	1.16054e-17	3.96903e-15
RSc1750	livJ	Leu/Ile/Val-binding precursor signal peptide protein	400	314	281	1080	460	F	612.818	442.195	407.747	365.605	415.657	448.804	-0.312167	-1.24157	0.198924	-1.56927	0.116584	0.186484	1
RSc1751	livH1	putative amino acid transmembrane transmembrane protein	275	264	257	796	308	F	421.312	371.782	372.921	269.465	278.31	342.758	-0.496427	-1.41072	0.159403	-3.11429	0.00184389	0.00477117	1
RSc1752	livM	amino acid ABC transporter permease	262	241	273	734	311	F	401.396	339.392	396.138	248.476	281.02	333.284	-0.511301	-1.42533	0.169788	-3.01142	0.00260032	0.00653184	1
RSc1753	livG	amino-acid ATP-binding ABC transporter protein	333	304	297	984	391	F	510.171	428.112	430.964	333.107	353.309	411.132	-0.405163	-1.32424	0.158723	-2.55264	0.010691	0.0232533	1
RSc1754	livF	amino-acid ATP-binding ABC transporter protein	353	446	408	1093	425	F	540.812	628.086	592.031	370.006	384.031	502.993	-0.630982	-1.54862	0.14485	-4.35611	1.32394e-05	4.94749e-05	0.0682753
RSc1755		transposase	19	26	15	71	42	F	29.1088	36.6149	21.7658	24.0352	37.9513	29.8952	0.0533318	1.03766	0.416584	0.128022	0.898132	0.930988	1
RSc1756	pehB	exo-poly-galacturonase signal peptide protein	912	1026	950	10979	4609	F	1397.22	1444.88	1378.5	3716.65	4164.7	2420.39	1.47153	2.77316	0.111398	13.2097	7.71625e-40	4.7943e-38	3.97927e-36
RSc1757		lysine-specific permease transmembrane protein	157	172	191	425	193	F	240.531	242.221	277.152	143.872	174.395	215.634	-0.661836	-1.58209	0.19649	-3.36829	0.000756349	0.00212793	1
RSc1758	lysP	lysine-specific permease transmembrane protein	444	509	443	1221	476	F	680.228	716.807	642.818	413.337	430.115	576.661	-0.68161	-1.60393	0.136205	-5.00429	5.6068e-07	2.52306e-06	0.00289143
RSc1759		trifunctonal enoyl-CoA hydratase/delta3-cis- delta2-trans-enoyl-CoA isomerase/3-hydroxyacyl-CoA dehydrogenase	1604	1692	1529	16161	6728	F	2457.4	2382.78	2218.66	5470.87	6079.44	3721.83	1.28327	2.43391	0.110913	11.5701	5.84039e-31	2.12105e-29	3.01189e-27
RSc1760	pncA	bifunctional pyrazinamidase/nicotinamidase hydrolase	80	78	79	1418	440	F	122.564	109.845	114.633	480.026	397.585	244.931	1.87133	3.6587	0.199449	9.38251	6.44187e-21	1.17221e-19	3.32207e-17
RSc1761		acetyl-CoA acetyltransferase	733	815	594	6080	2273	F	1122.99	1147.74	861.927	2058.22	2053.89	1448.95	0.961485	1.94731	0.14919	6.44472	1.15812e-10	8.1479e-10	5.97241e-07
RSc1762		acyl-CoA dehydrogenase oxidoreductase protein	256	305	345	2013	801	F	392.203	429.521	500.614	681.447	723.786	545.514	0.658861	1.57884	0.155503	4.23698	2.2655e-05	8.1416e-05	0.116832
RSc1763		gluconate 5-dehydrogenase	165	195	159	1037	406	F	252.787	274.612	230.718	351.049	366.863	295.206	0.493591	1.40795	0.169961	2.90415	0.00368253	0.00892005	1
RSc1764		hypothetical protein	455	545	560	1235	445	F	697.08	767.504	812.591	418.076	402.103	619.471	-0.874293	-1.83311	0.139171	-6.28216	3.3391e-10	2.22477e-09	1.72197e-06
RSc1765		6-aminohexanoate-dimer hydrolase lipoprotein	203	170	159	805	281	F	311.005	239.405	230.718	272.511	253.912	261.51	0.0189526	1.01322	0.195177	0.0971044	0.922643	0.946503	1
RSc1766		NADP-dependent oxidoreductase oxidoreductase protein	887	1026	944	5086	1978	F	1358.92	1444.88	1369.8	1721.73	1787.33	1536.53	0.331041	1.25792	0.108768	3.04354	0.00233809	0.00592507	1
RSc1767		hypothetical protein	279	257	235	2020	683	F	427.44	361.924	340.998	683.817	617.161	486.268	0.775964	1.71233	0.160139	4.84555	1.26262e-06	5.42157e-06	0.00651131
RSc1768		putative glutathione S-transferase-related protein	177	158	115	1449	589	F	271.172	222.506	166.871	490.52	532.222	336.658	1.17619	2.25978	0.208072	5.65277	1.57878e-08	8.76401e-08	8.14177e-05
RSc1769		hypothetical protein	486	598	442	3766	1413	F	744.573	842.142	641.367	1274.88	1276.79	955.95	0.767996	1.7029	0.146342	5.24796	1.53796e-07	7.51068e-07	0.000793128
RSc1770		hydrolase protein	788	906	841	5810	2097	F	1207.25	1275.89	1220.34	1966.82	1894.85	1513.03	0.640145	1.55849	0.10876	5.88584	3.96034e-09	2.3611e-08	2.04235e-05
RSc1771	gbd1	NAD-dependent 4-hydroxybutyrate dehydrogenase oxidoreductase protein	18	22	12	237	94	F	27.5768	30.9818	17.4127	80.23	84.9386	48.228	1.52808	2.88401	0.355623	4.29691	1.73194e-05	6.3345e-05	0.0893164
RSc1772		esterase/lipase protein	45	40	48	248	75	F	68.942	56.3306	69.6507	83.9538	67.7702	69.3294	0.219832	1.1646	0.294114	0.747439	0.454798	0.563933	1
RSc1773		putative thioesterase protein	23	41	27	203	66	F	35.237	57.7388	39.1785	68.7202	59.6378	52.1025	0.495486	1.4098	0.339899	1.45774	0.144911	0.224013	1
RSc1774		hypothetical protein	71	53	87	223	100	F	108.775	74.638	126.242	75.4907	90.3603	95.1012	-0.302086	-1.23293	0.288412	-1.04741	0.29491	0.401712	1
RSc1775		hemagglutinin-related protein	477	541	496	1953	618	F	730.785	761.871	719.724	661.136	558.426	686.388	-0.265528	-1.20208	0.139993	-1.89672	0.0578646	0.102757	1
RSc1776		hypothetical protein	186	305	306	1496	583	F	284.96	429.521	444.023	506.431	526.8	438.347	0.405334	1.3244	0.2011	2.01559	0.0438429	0.0808648	1
RSc1777		putative lipoprotein transmembrane	333	463	520	1514	619	F	510.171	652.026	754.549	512.524	559.33	597.72	-0.249689	-1.18895	0.180955	-1.37985	0.167634	0.252185	1
RSc1778		putative transmembrane protein	39	64	60	123	54	F	59.7497	90.1289	87.0633	41.6384	48.7945	65.475	-0.755246	-1.68792	0.311748	-2.42262	0.0154091	0.0322241	1
RSc1779		activation/secretion signal peptide protein	92	76	93	176	69	F	140.948	107.028	134.948	59.5801	62.3486	100.971	-1.01435	-2.01999	0.25654	-3.95395	7.68729e-05	0.000255599	0.396433
RSc1780		putative signal peptide protein	422	437	360	2920	929	F	646.523	615.412	522.38	988.488	839.447	722.45	0.611869	1.52824	0.154129	3.96985	7.19185e-05	0.000240054	0.370884
RSc1781		hypothetical protein	7	6	5	227	55	F	10.7243	8.44959	7.25528	76.8448	49.6981	30.5944	2.34567	5.08296	0.44565	5.26348	1.41354e-07	6.94252e-07	0.000728965
RSc1782		hypothetical protein	703	776	715	4893	1869	F	1077.03	1092.81	1037.5	1656.39	1688.83	1310.51	0.639582	1.55788	0.110118	5.80818	6.31564e-09	3.6719e-08	3.25698e-05
RSc1783		hypothetical protein	798	782	799	2150	790	F	1222.57	1101.26	1159.39	727.825	713.846	984.98	-0.679467	-1.60155	0.120267	-5.64967	1.60756e-08	8.90463e-08	8.29021e-05
RSc1784	tdk	thymidylate kinase	327	398	440	1457	570	F	500.978	560.489	638.464	493.228	515.053	541.643	-0.167365	-1.12301	0.15477	-1.08138	0.279529	0.384306	1
RSc1785	holB	DNA polymerase III subunit delta'	366	507	514	1792	662	F	560.728	713.99	745.843	606.634	598.185	645.076	-0.158319	-1.11599	0.159966	-0.989699	0.322321	0.430179	1
RSc1786	pilZ	putative type 4 fimbrial biogenesis protein	97	95	127	843	332	F	148.608	133.785	184.284	285.375	299.996	210.41	0.881888	1.84279	0.205175	4.29822	1.72175e-05	6.30166e-05	0.0887904
RSc1787		hypothetical protein	609	733	632	3007	1142	F	933.015	1032.26	917.067	1017.94	1031.91	986.439	0.0916073	1.06556	0.122634	0.746995	0.455067	0.564054	1
RSc1788		aankyrin repeat-containing protein	667	804	859	2889	1022	F	1021.87	1132.24	1246.46	977.994	923.482	1060.41	-0.249495	-1.18879	0.133554	-1.86812	0.0617453	0.108306	1
RSc1789		hypothetical protein	200	243	197	1267	496	F	306.409	342.208	285.858	428.909	448.187	362.314	0.482174	1.39685	0.16105	2.99394	0.00275397	0.00687427	1
RSc1790		transcription regulator protein	8	6	3	67	23	F	12.2564	8.44959	4.35317	22.6811	20.7829	13.7046	1.0216	2.03017	0.51669	1.9772	0.0480188	0.0877819	1
RSc1791		solute-binding periplasmic (PBP) ABC transporter protein	99	91	95	682	251	F	151.672	128.152	137.85	230.873	226.804	175.07	0.697067	1.62121	0.201314	3.46259	0.000535004	0.00154389	1
RSc1792		transport system permease transmembrane ABC transporter protein	24	38	26	247	83	F	36.7691	53.514	37.7274	83.6152	74.999	57.325	0.822319	1.76825	0.322604	2.54901	0.010803	0.0234574	1
RSc1793		ABC transporter permease	48	36	35	107	61	F	73.5381	50.6975	50.7869	36.222	55.1198	53.2729	-0.337391	-1.26347	0.347782	-0.970123	0.331985	0.440681	1
RSc1794		ABC transporter ATP-binding protein	22	18	24	120	36	F	33.705	25.3488	34.8253	40.6228	32.5297	33.4063	0.210232	1.15687	0.383383	0.548361	0.583444	0.680421	1
RSc1795		hypothetical protein	21	20	6	44	18	F	32.1729	28.1653	8.70633	14.895	16.2648	20.0409	-0.433488	-1.35049	0.495748	-0.874412	0.381894	0.491988	1
RSc1796		putative N-acetylmuramoyl-L-alanine amidase protein	442	551	549	2582	916	F	677.163	775.954	796.63	874.067	827.7	790.303	0.180538	1.13331	0.134793	1.33937	0.180449	0.268023	1
RSc1797		pyruvate dehydrogenase E1 component alpha subunit oxidoreductase protein	544	619	514	1408	649	F	833.432	871.716	745.843	476.641	586.438	702.814	-0.615115	-1.53168	0.153136	-4.0168	5.89937e-05	0.000198584	0.30423
RSc1798		putative pyruvate decarboxylase E1 (Beta subunit) oxidoreductase protein	129	147	157	726	281	F	197.634	207.015	227.816	245.768	253.912	226.429	0.237128	1.17864	0.181656	1.30537	0.191768	0.281591	1
RSc1799		branched-chain alpha-keto acid dehydrogenase subunit E2	126	111	109	701	183	F	193.038	156.317	158.165	237.305	165.359	182.037	0.252406	1.19119	0.23404	1.07848	0.280822	0.385775	1
RSc1800	gala4	Type III effector protein GALA4	902	505	1074	8247	2627	F	1381.9	711.174	1558.43	2791.8	2373.76	1763.42	0.95556	1.93933	0.382265	2.49974	0.0124286	0.0265964	1
RSc1801	gala5	Type III effector protein GALA5	1224	771	1558	5344	1778	F	1875.22	1085.77	2260.74	1809.07	1606.61	1727.48	-0.0256749	-1.01796	0.2378	-0.107968	0.914021	0.940652	1
RSc1802		putative transcription regulator protein	452	508	453	5521	2215	F	692.484	715.398	657.328	1868.99	2001.48	1187.14	1.4745	2.77888	0.11966	12.3225	6.857e-35	3.27422e-33	3.53615e-31
RSc1803		hypothetical protein	322	326	242	1065	457	F	493.318	459.094	351.155	360.527	412.946	415.408	-0.166789	-1.12256	0.185669	-0.898311	0.36902	0.479113	1
RSc1804		hypothetical protein	1858	1965	1554	20667	7301	F	2846.54	2767.24	2254.94	6996.26	6597.2	4292.44	1.3565	2.56063	0.131414	10.3223	5.58739e-25	1.3721e-23	2.88142e-21
RSc1805		putative siderophore-like synthase protein	449	621	552	8391	3099	F	687.888	874.532	800.983	2840.55	2800.26	1600.84	1.81519	3.51905	0.133603	13.5864	4.81931e-42	3.35854e-40	2.48532e-38
RSc1806		polyketide synthase protein	14733	16028	12486	232519	80292	F	22571.6	22571.7	18117.9	78713.1	72552.1	42905.3	1.81988	3.53051	0.129835	14.0169	1.22931e-44	1.03927e-42	6.33954e-41
RSc1807		putative siderophore receptor protein	10094	11520	9894	112063	42003	F	15464.5	16223.2	14356.7	37935.9	37954	24386.9	1.2963	2.45598	0.0999486	12.9697	1.81839e-38	1.00833e-36	9.37744e-35
RSc1808		ABC transporter ATP-binding protein	9129	11170	9222	102422	37367	F	13986	15730.3	13381.6	34672.2	33764.9	22307	1.24109	2.36377	0.109664	11.3172	1.07888e-29	3.49925e-28	5.56381e-26
RSc1809		ABC transporter ATP-binding protein	8652	10814	7125	108597	36949	F	13255.2	15229	10338.8	36762.6	33387.2	21794.6	1.41118	2.65954	0.160375	8.79924	1.37742e-18	2.02954e-17	7.10338e-15
RSc1810		polyketide synthase protein	4637	5012	3785	77144	26739	F	7104.09	7058.22	5492.25	26115	24161.4	13986.2	1.91277	3.76531	0.138325	13.828	1.72646e-43	1.36974e-41	8.90334e-40
RSc1811		putative siderophore synthetase protein	18495	20617	15753	132664	47669	F	28335.2	29034.2	22858.5	44909.9	43073.8	33642.3	0.709215	1.63491	0.129886	5.4603	4.7534e-08	2.50647e-07	0.000245133
RSc1812		hypothetical protein	1941	2449	2278	27184	9364	F	2973.7	3448.84	3305.5	9202.42	8461.33	5478.36	1.43202	2.69824	0.113327	12.6362	1.33352e-36	6.94642e-35	6.87696e-33
RSc1813		transcription regulator protein	8151	9292	7767	27625	11056	F	12487.7	13085.6	11270.3	9351.71	9990.23	11237.1	-0.341883	-1.26741	0.109718	-3.11603	0.00183301	0.00474778	1
RSc1814		hypothetical protein	438	399	603	1763	717	F	671.035	561.897	874.987	596.817	647.883	670.524	-0.171403	-1.12615	0.190086	-0.901709	0.367211	0.477299	1
RSc1815		Type III effector protein, TAL family	1817	1812	2240	7318	2474	F	2783.72	2551.78	3250.36	2477.31	2235.51	2659.74	-0.275733	-1.21061	0.136367	-2.02199	0.0431776	0.0797803	1
RSc1816		putative transmembrane protein	3331	3732	3779	11281	4878	F	5103.24	5255.64	5483.54	3818.88	4407.77	4813.82	-0.35817	-1.2818	0.111477	-3.21295	0.00131378	0.00349776	1
RSc1817		putative siderophore biosynthesis oxidoreductase protein	3680	4318	4344	31783	11998	F	5637.92	6080.89	6303.39	10759.3	10841.4	7924.58	0.839945	1.78998	0.100289	8.37523	5.51174e-17	7.17675e-16	2.84241e-13
RSc1818	metG2	methionyl-tRNA synthetase	5075	5858	5821	59776	23136	F	7775.12	8249.61	8446.59	20235.6	20905.7	13122.5	1.32549	2.50618	0.0953197	13.9058	5.84476e-44	4.86152e-42	3.01414e-40
RSc1819		hypothetical protein	2404	2920	2600	16514	6520	F	3683.03	4112.13	3772.74	5590.37	5891.49	4609.95	0.569141	1.48364	0.105061	5.41726	6.05189e-08	3.12951e-07	0.000312096
RSc1820		hypothetical protein	362	428	406	1655	564	F	554.6	602.737	589.129	560.256	509.632	563.271	-0.117394	-1.08477	0.138887	-0.845246	0.397974	0.508385	1
RSc1821		transcription regulator protein	196	282	223	1279	577	F	300.281	397.131	323.585	432.971	521.379	395.069	0.470337	1.38543	0.182734	2.57389	0.0100563	0.0220308	1
RSc1822		maleate cis-trans isomerase protein	9	14	19	63	32	F	13.7884	19.7157	27.5701	21.327	28.9153	22.2633	0.233125	1.17538	0.45114	0.516747	0.605333	0.699776	1
RSc1823		nitrilase protein	8	2	12	32	19	F	12.2564	2.81653	17.4127	10.8327	17.1684	12.0973	0.238529	1.17979	0.551407	0.432583	0.665318	0.751104	1
RSc1824		fumarylacetoacetate hydrolase family protein	18	17	14	120	36	F	27.5768	23.9405	20.3148	40.6228	32.5297	28.9969	0.539507	1.45348	0.402301	1.34105	0.179903	0.267491	1
RSc1825		putative dioxygenase oxidoreductase protein	19	24	10	78	23	F	29.1088	33.7983	14.5106	26.4048	20.7829	24.9211	-0.0962802	-1.06901	0.446207	-0.215775	0.829163	0.879834	1
RSc1826		salicylyl-CoA 5-hydroxylase	12	7	11	95	20	F	18.3845	9.85785	15.9616	32.1597	18.0721	18.8872	0.627234	1.5446	0.481733	1.30204	0.192904	0.282696	1
RSc1827		putative 4-hydroxybenzoyl-COA thioesterase protein	0	1	0	7	2	F	0	1.40826	0	2.36966	1.80721	1.11703	0.401908	1.32125	0.469955	0.855204	0.392438	0.502684	1
RSc1828		putative indolepyruvate oxidoreductase subunit B	6	3	1	8	4	F	9.19226	4.22479	1.45106	2.70819	3.61441	4.23814	-0.312466	-1.24183	0.586169	-0.533065	0.593989	0.689835	1
RSc1829		putative indolepyruvate ferredoxin alpha subunit oxidoreductase protein	104	179	169	522	172	F	159.333	252.079	245.228	176.709	155.42	197.754	-0.378645	-1.30012	0.237176	-1.59648	0.110383	0.177888	1
RSc1830	tISRso10b	ISRSO10-transposase ORFB protein	11	16	5	79	35	F	16.8525	22.5322	7.25528	26.7433	31.6261	21.0019	0.714389	1.64079	0.475154	1.50349	0.132713	0.208404	1
RSc1831	tISRso10a	ISRSO10-transposase ORFA protein	0	1	0	0	0	F	0	1.40826	0	0	0	0.281653	-0.15224	-1.11129	0.26638	-0.571514	0.567651	0.665918	1
RSc1832		transcription regulator protein	277	238	230	399	184	F	424.376	335.167	333.743	135.071	166.263	278.924	-1.24698	-2.37343	0.198343	-6.28698	3.237e-10	2.16233e-09	1.66932e-06
RSc1833		putative signal peptide protein	5	10	11	92	38	F	7.66022	14.0826	15.9616	31.1441	34.3369	20.6371	1.10783	2.15521	0.46198	2.398	0.0164848	0.0341827	1
RSc1834		putative transmembrane protein	55	82	61	355	133	F	84.2624	115.478	88.5144	120.176	120.179	105.722	0.305125	1.23553	0.253122	1.20545	0.22803	0.32449	1
RSc1835		Cyclase family protein	67	56	65	378	168	F	102.647	78.8628	94.3186	127.962	151.805	111.119	0.571419	1.48598	0.249923	2.28638	0.0222322	0.0445248	1
RSc1836		flavin reductase domain-containing protein	5	4	4	107	32	F	7.66022	5.63306	5.80422	36.222	28.9153	16.847	1.79818	3.47782	0.496991	3.61814	0.000296726	0.000895386	1
RSc1837		putative oxygenase subunit protein	46	48	47	701	269	F	70.474	67.5967	68.1996	237.305	243.069	137.329	1.73349	3.32532	0.227495	7.6199	2.53871e-14	2.58737e-13	1.30921e-10
RSc1838		short chain dehydrogenase	41	41	34	305	141	F	62.8138	57.7388	49.3359	103.25	127.408	80.1092	0.954835	1.93836	0.284513	3.35603	0.000790692	0.00221488	1
RSc1839	skwp4	Type III effector protein, SKWP family	1004	1149	1070	3571	1278	F	1538.17	1618.1	1552.63	1208.87	1154.8	1414.51	-0.404789	-1.32389	0.109524	-3.69588	0.000219129	0.000677486	1
RSc1840		putative aminotransferase protein	20	15	33	86	15	F	30.6409	21.124	47.8848	29.113	13.554	28.4633	-0.488233	-1.40273	0.45822	-1.0655	0.28665	0.392422	1
RSc1841		putative hydrolase protein	167	206	189	589	264	F	255.851	290.102	274.25	199.39	238.551	251.629	-0.321093	-1.24928	0.184223	-1.74296	0.0813412	0.136608	1
RSc1844		hypothetical protein	0	0	0	0	0	R	NA	NA	NA	NA	NA	NA	NA	NA	NA	NA	NA	NA	NA
RSc1845		Integrase family protein	0	0	0	0	0	R	NA	NA	NA	NA	NA	NA	NA	NA	NA	NA	NA	NA	NA
RSc1846		hypothetical protein	0	0	0	0	0	R	NA	NA	NA	NA	NA	NA	NA	NA	NA	NA	NA	NA	NA
RSc1847		hypothetical protein	0	0	0	0	0	R	NA	NA	NA	NA	NA	NA	NA	NA	NA	NA	NA	NA	NA
RSc1848		hypothetical protein	138	87	164	324	137	F	211.422	122.519	237.973	109.682	123.794	161.078	-0.667846	-1.5887	0.278657	-2.39666	0.0165454	0.0342806	1
RSc1849		putative transcription regulator protein	62	65	80	226	79	F	94.9867	91.5372	116.084	76.5063	71.3846	90.0998	-0.420159	-1.33807	0.261987	-1.60374	0.108771	0.175731	1
RSc1850		hypothetical protein	30	21	9	144	56	F	45.9613	29.5736	13.0595	48.7474	50.6017	37.5887	0.63374	1.55158	0.429112	1.47686	0.139713	0.216822	1
RSc1851		putative transcription regulator protein	179	199	185	685	278	F	274.236	280.245	268.445	231.888	251.202	261.203	-0.183699	-1.13579	0.170091	-1.08001	0.280139	0.384939	1
RSc1852		multidrug resistance transmembrane protein	40	58	45	249	95	F	61.2818	81.6793	65.2975	84.2923	85.8422	75.6786	0.272646	1.20802	0.280902	0.970608	0.331744	0.440474	1
RSc1853		multidrug resistance transmembrane protein	39	54	55	176	63	F	59.7497	76.0463	79.8081	59.5801	56.927	66.4222	-0.281393	-1.21537	0.294319	-0.95608	0.339032	0.448075	1
RSc1854		putative outer membrane multidrug resistance lipoprotein	41	22	17	226	80	F	62.8138	30.9818	24.6679	76.5063	72.2882	53.4516	0.810003	1.75321	0.382204	2.1193	0.0340655	0.065017	1
RSc1855		hypothetical protein	92	124	100	190	92	F	140.948	174.625	145.106	64.3194	83.1314	121.626	-1.02746	-2.03844	0.247355	-4.15381	3.26985e-05	0.000114323	0.168626
RSc1856		signal peptide protein	50	99	94	418	148	F	76.6022	139.418	136.399	141.503	133.733	125.531	0.213817	1.15975	0.278716	0.76715	0.442992	0.553284	1
RSc1857		putative transcription regulator protein	205	231	296	1106	362	F	314.069	325.309	429.512	374.407	327.104	354.08	-0.0187305	-1.01307	0.190195	-0.0984807	0.921551	0.945759	1
RSc1858	cyoA2	transmembrane cytochrome O ubiquinol oxidase subunit II	29	32	24	61	29	F	44.4293	45.0645	34.8253	20.6499	26.2045	34.2347	-0.741932	-1.67241	0.379247	-1.95633	0.050426	0.0915981	1
RSc1859	cyoB2	transmembrane cytochrome O ubiquinol oxidase subunit I	55	65	41	129	40	F	84.2624	91.5372	59.4933	43.6695	36.1441	63.0213	-0.883969	-1.84545	0.318645	-2.77415	0.00553456	0.0129031	1
RSc1860	cyoC2	transmembrane cytochrome O ubiquinol oxidase (subunit III) oxidoreductase protein	11	22	4	28	7	F	16.8525	30.9818	5.80422	9.47865	6.32522	13.8885	-0.783752	-1.7216	0.545975	-1.43551	0.151142	0.23216	1
RSc1861	cyoD2	transmembrane cytochrome O ubiquinol oxidase subunit IV	3	5	4	10	17	F	4.59613	7.04132	5.80422	3.38523	15.3612	7.23763	0.357913	1.28157	0.580775	0.616269	0.537717	0.639531	1
RSc1862	cysI2	sulfite reductase oxidoreductase protein	99	91	83	361	167	F	151.672	128.152	120.438	122.207	150.902	134.674	0.0237636	1.01661	0.234592	0.101297	0.919314	0.944968	1
RSc1863		hypothetical protein	42	42	31	122	51	F	64.3459	59.1471	44.9827	41.2998	46.0837	51.1719	-0.336807	-1.26296	0.328537	-1.02517	0.305282	0.412455	1
RSc1864	tISRso13	ISRSO13-transposase protein	11	6	7	18	10	F	16.8525	8.44959	10.1574	6.09342	9.03603	10.1178	-0.461712	-1.37717	0.541395	-0.852819	0.39376	0.504001	1
RSc1865		hypothetical protein	92	132	132	328	126	F	140.948	185.891	191.539	111.036	113.854	148.654	-0.598414	-1.51405	0.227274	-2.63301	0.00846325	0.0188419	1
RSc1866		hypothetical protein	13	13	17	56	35	F	19.9166	18.3074	24.6679	18.9573	31.6261	22.6951	0.200499	1.1491	0.447108	0.448436	0.653838	0.741065	1
RSc1867		hypothetical protein	3	5	10	62	18	F	4.59613	7.04132	14.5106	20.9884	16.2648	12.6803	0.787202	1.72572	0.530388	1.4842	0.137756	0.214625	1
RSc1868		hypothetical protein	2	2	3	33	9	F	3.06409	2.81653	4.35317	11.1713	8.13242	5.9075	0.868015	1.82515	0.579766	1.49718	0.134346	0.210456	1
RSc1869		hypothetical protein	6	2	12	43	16	F	9.19226	2.81653	17.4127	14.5565	14.4576	11.6871	0.382522	1.30362	0.550607	0.694727	0.487226	0.594001	1
RSc1870		hypothetical protein	546	627	673	1927	729	F	836.496	882.982	976.56	652.334	658.726	801.42	-0.449906	-1.36595	0.131362	-3.42493	0.000614962	0.0017531	1
RSc1871		putative integrase prophage protein	282	310	325	1981	731	F	432.036	436.562	471.593	670.615	660.534	534.268	0.567516	1.48197	0.137338	4.13224	3.59243e-05	0.000124671	0.185262
RSc1872	dnaQ	DNA polymerase III subunit epsilon	1642	1853	1852	6588	2689	F	2515.62	2609.51	2687.36	2230.19	2429.79	2494.49	-0.160378	-1.11758	0.106487	-1.50608	0.132048	0.207487	1
RSc1873	purU	formyltetrahydrofolate deformylase	1757	1802	2063	4702	1890	F	2691.8	2537.69	2993.53	1591.74	1707.81	2304.51	-0.725656	-1.65365	0.120157	-6.03923	1.54852e-09	9.71496e-09	7.9857e-06
RSc1874		hypothetical protein	729	702	508	3034	1059	F	1116.86	988.602	737.136	1027.08	956.915	965.319	0.0656736	1.04657	0.177968	0.36902	0.712113	0.789247	1
RSc1875		hypothetical protein	707	837	850	3835	1569	F	1083.16	1178.72	1233.4	1298.24	1417.75	1242.25	0.216791	1.16215	0.123072	1.76149	0.0781552	0.132581	1
RSc1876		hypothetical protein	1197	1037	1046	2100	779	F	1833.86	1460.37	1517.8	710.899	703.906	1245.37	-1.16338	-2.23981	0.139974	-8.31138	9.45962e-17	1.19567e-15	4.87833e-13
RSc1877		putative aspartyl/asparaginyl BETA-hydroxylase transmembrane protein	1285	1447	1402	4414	1727	F	1968.68	2037.76	2034.38	1494.24	1560.52	1819.12	-0.396546	-1.31635	0.104318	-3.80133	0.00014392	0.000459279	0.742195
RSc1878		putative lipoprotein	1189	989	814	6820	3171	F	1821.6	1392.77	1181.16	2308.73	2865.32	1913.92	0.79873	1.73957	0.185488	4.3061	1.66157e-05	6.10744e-05	0.0856874
RSc1879		putative amino acids-binding transmembrane protein	223	300	356	2726	1011	F	341.646	422.479	516.576	922.814	913.542	623.412	1.07778	2.11079	0.179349	6.00941	1.862e-09	1.15691e-08	9.60234e-06
RSc1880		transcription regulator protein	244	315	429	1122	392	F	373.819	443.603	622.503	379.823	354.212	434.792	-0.372948	-1.295	0.213726	-1.74498	0.0809875	0.136221	1
RSc1881		putative transmembrane oxidoreductase protein	86	102	110	931	261	F	131.756	143.643	159.616	315.165	235.84	197.204	0.89958	1.86552	0.219101	4.10578	4.0295e-05	0.00013844	0.207801
RSc1882	dppB2	peptide ABC transporter transmembrane protein	138	178	132	595	207	F	211.422	250.671	191.539	201.421	187.046	208.42	-0.158238	-1.11592	0.200016	-0.791126	0.42887	0.539172	1
RSc1883	dppC2	peptide ABC transporter transmembrane protein	170	156	142	604	175	F	260.447	219.689	206.05	204.468	158.13	209.757	-0.31277	-1.24209	0.211834	-1.47649	0.139813	0.216911	1
RSc1884	dppD2	oligopeptide ATP-binding ABC transporter protein	204	208	187	771	285	F	312.537	292.919	271.347	261.001	257.527	279.066	-0.168107	-1.12358	0.168781	-0.996008	0.319246	0.427513	1
RSc1885	dppF2	oligopeptide ATP-binding ABC transporter protein	47	43	35	164	80	F	72.0061	60.5554	50.7869	55.5178	72.2882	62.2309	0.0479525	1.0338	0.313821	0.152802	0.878554	0.91659	1
RSc1886	dppA2	periplasmic dipeptide transport protein precursor	258	312	325	1996	692	F	395.267	439.378	471.593	675.692	625.293	521.445	0.571118	1.48567	0.148431	3.84769	0.000119236	0.000386085	0.614898
RSc1887		putative acyl coenzyme A thioester hydrolase protein	71	77	68	268	56	F	108.775	108.436	98.6718	90.7242	50.6017	91.4419	-0.50953	-1.42359	0.301354	-1.6908	0.090875	0.150592	1
RSc1888		hypothetical protein	31	36	31	322	98	F	47.4934	50.6975	44.9827	109.004	88.5531	68.1462	0.984646	1.97883	0.297725	3.30723	0.000942233	0.00259984	1
RSc1889	iorB2	transmembrane isoquinoline 1-oxidoreductase subunit beta oxidoreductase protein	260	282	306	888	283	F	398.331	397.131	444.023	300.609	255.72	359.163	-0.552092	-1.46621	0.165316	-3.33962	0.000838932	0.00233102	1
RSc1890	iorA2	isoquinoline 1-oxidoreductase alpha subunit	146	135	80	286	124	F	223.678	190.116	116.084	96.8177	112.047	147.749	-0.716313	-1.64298	0.280269	-2.5558	0.0105944	0.0230626	1
RSc1891		hypothetical protein	59	49	59	122	42	F	90.3906	69.005	85.6123	41.2998	37.9513	64.8518	-0.961801	-1.94774	0.299947	-3.20657	0.00134328	0.00356893	1
RSc1892		two-component system response regulator transcription regulator protein	285	267	250	1071	473	F	436.633	376.007	362.764	362.558	427.404	393.073	0.00699753	1.00486	0.168519	0.0415237	0.966878	0.976727	1
RSc1893		hypothetical protein	4991	4962	4590	7028	2660	F	7646.43	6987.81	6660.35	2379.14	2403.58	5215.46	-1.55638	-2.94116	0.107491	-14.4793	1.63875e-47	1.62469e-45	8.45103e-44
RSc1894		methyl-accepting chemotaxis transducer transmembrane protein	210	275	304	1005	384	F	321.729	387.273	441.121	340.216	346.983	367.464	-0.155728	-1.11398	0.177948	-0.875128	0.381504	0.491731	1
RSc1895		putative transcription regulator protein	1027	1300	1198	3993	1630	F	1573.41	1830.74	1738.36	1351.72	1472.87	1593.42	-0.27809	-1.21259	0.122498	-2.27017	0.0231975	0.0462605	1
RSc1896		putative integrase prophage protein	296	327	354	3408	1316	F	453.485	460.502	513.674	1153.69	1189.14	754.098	1.28214	2.43199	0.132057	9.70898	2.76076e-22	5.53978e-21	1.42372e-18
RSc1897		hypothetical protein	7	3	7	3	9	F	10.7243	4.22479	10.1574	1.01557	8.13242	6.8509	-0.499387	-1.41361	0.585847	-0.852418	0.393982	0.504035	1
RSc1898		phage-like protein	198	221	208	579	238	F	303.345	311.226	301.82	196.005	215.057	265.491	-0.564891	-1.47928	0.169878	-3.32528	0.000883285	0.00244766	1
RSc1899		hypothetical protein	2	0	3	0	0	F	3.06409	0	4.35317	0	0	1.48345	-0.642876	-1.56144	0.471754	-1.36274	0.172965	0.259071	1
RSc1900		hypothetical protein	3	2	9	4	12	F	4.59613	2.81653	13.0595	1.35409	10.8432	6.5339	-0.113449	-1.08181	0.58669	-0.193372	0.846668	0.894177	1
RSc1901		hypothetical protein	2	4	3	8	3	F	3.06409	5.63306	4.35317	2.70819	2.71081	3.69386	-0.329378	-1.25647	0.586428	-0.561668	0.574342	0.672239	1
RSc1902		hypothetical protein	12	5	3	9	7	F	18.3845	7.04132	4.35317	3.04671	6.32522	7.83019	-0.65567	-1.57535	0.577015	-1.13631	0.255825	0.356276	1
RSc1903		hypothetical protein	0	1	0	11	8	F	0	1.40826	0	3.72376	7.22882	2.47217	0.975561	1.96641	0.550355	1.7726	0.0762946	0.129852	1
RSc1904		putative transcriptional activator transcription regulator protein	10	5	4	25	10	F	15.3204	7.04132	5.80422	8.46308	9.03603	9.13302	-0.0657448	-1.04663	0.553595	-0.11876	0.905466	0.936105	1
RSc1905		hypothetical protein	0	1	1	24	9	F	0	1.40826	1.45106	8.12456	8.13242	3.82326	1.2403	2.36247	0.582593	2.12893	0.0332603	0.0636686	1
RSc1906		hypothetical protein	17	12	10	52	9	F	26.0447	16.8992	14.5106	17.6032	8.13242	16.638	-0.399736	-1.31927	0.499794	-0.799801	0.423826	0.534599	1
RSc1907		putative DNA-binding repressor transcription regulator protein	503	733	688	2185	817	F	770.618	1032.26	998.326	739.673	738.243	855.824	-0.331921	-1.25869	0.157306	-2.11003	0.0348554	0.0663527	1
RSc1908		signal peptide protein	29	27	32	73	18	F	44.4293	38.0231	46.4338	24.7122	16.2648	33.9726	-0.903832	-1.87103	0.387809	-2.33061	0.0197739	0.0401177	1
RSc1909		hypothetical protein	4	3	3	21	13	F	6.12818	4.22479	4.35317	7.10899	11.7468	6.71239	0.559261	1.47351	0.572581	0.976737	0.328699	0.436995	1
RSc1910		hypothetical protein	13295	15069	17039	77387	36927	F	20368.5	21221.1	24724.5	26197.3	33367.3	25175.8	0.42354	1.34121	0.142303	2.97632	0.00291733	0.007233	1
RSc1911		putative DNA-methyltransferase protein	22	17	8	37	25	F	33.705	23.9405	11.6084	12.5254	22.5901	20.8739	-0.327699	-1.25501	0.488637	-0.670638	0.502451	0.606966	1
RSc1912		phage-related protein	101	108	130	257	106	F	154.736	152.093	188.637	87.0005	95.7819	135.65	-0.8266	-1.7735	0.228169	-3.62275	0.000291487	0.000882158	1
RSc1913		phage-like tail protein	11	24	16	37	8	F	16.8525	33.7983	23.2169	12.5254	7.22882	18.7244	-0.995786	-1.99417	0.484417	-2.05564	0.0398173	0.0744518	1
RSc1914		phage-related tail transmembrane protein	85	106	93	344	127	F	130.224	149.276	134.948	116.452	114.758	129.131	-0.247456	-1.18711	0.221443	-1.11747	0.263794	0.365597	1
RSc1915		phage-like protein	0	0	0	0	0	R	NA	NA	NA	NA	NA	NA	NA	NA	NA	NA	NA	NA	NA
RSc1916		phage-related protein	4	2	8	41	16	F	6.12818	2.81653	11.6084	13.8795	14.4576	9.77805	0.695401	1.61933	0.554542	1.25401	0.209839	0.302104	1
RSc1917		phage major tail tube-like protein	7	6	11	30	23	F	10.7243	8.44959	15.9616	10.1557	20.7829	13.2148	0.265737	1.20225	0.52345	0.507664	0.611689	0.705385	1
RSc1918		phage tail sheath-like protein	13	18	10	30	24	F	19.9166	25.3488	14.5106	10.1557	21.6865	18.3236	-0.286016	-1.21927	0.488762	-0.585185	0.558423	0.659114	1
RSc1919		hypothetical protein	10	9	7	17	6	F	15.3204	12.6744	10.1574	5.7549	5.42162	9.86574	-0.818687	-1.7638	0.538079	-1.5215	0.128135	0.202262	1
RSc1920		putative tail fiber assembly-like protein	5	14	4	97	24	F	7.66022	19.7157	5.80422	32.8368	21.6865	17.5407	0.974158	1.96449	0.511983	1.90272	0.0570776	0.10164	1
RSc1921		putative tail fiber-related protein	70	57	54	226	116	F	107.243	80.2711	78.357	76.5063	104.818	89.4391	0.0191131	1.01334	0.285404	0.0669688	0.946607	0.96342	1
RSc1922		tail formation-like protein	2	2	10	6	14	F	3.06409	2.81653	14.5106	2.03114	12.6504	7.01455	0.0259899	1.01818	0.586759	0.044294	0.96467	0.97526	1
RSc1923		baseplate assembly-like protein	41	49	47	126	49	F	62.8138	69.005	68.1996	42.6539	44.2765	57.3898	-0.576189	-1.49091	0.302955	-1.9019	0.0571841	0.101764	1
RSc1924		phage baseplate assembly-like protein	17	6	2	57	23	F	26.0447	8.44959	2.90211	19.2958	20.7829	15.495	0.468218	1.3834	0.549149	0.852625	0.393867	0.504013	1
RSc1925		phage baseplate assembly-like protein	30	26	26	124	49	F	45.9613	36.6149	37.7274	41.9769	44.2765	41.3114	0.0934715	1.06693	0.347262	0.269167	0.787801	0.84763	1
RSc1926		putative phage-related transmembrane protein	4259	5737	6322	12407	5276	F	6524.98	8079.21	9173.57	4200.06	4767.41	6549.05	-0.807866	-1.75062	0.154269	-5.23673	1.6345e-07	7.92212e-07	0.000842913
RSc1927		hypothetical protein	1714	2835	2694	14425	7766	F	2625.92	3992.43	3909.14	4883.2	7017.38	4485.61	0.737971	1.66783	0.201959	3.65406	0.000258127	0.000790005	1
RSc1928		tail completion-like protein	2	0	13	30	17	F	3.06409	0	18.8637	10.1557	15.3612	9.48895	0.404946	1.32404	0.586686	0.690226	0.490052	0.596319	1
RSc1929		tail completion-like protein	39	36	47	116	55	F	59.7497	50.6975	68.1996	39.2687	49.6981	53.5227	-0.399198	-1.31877	0.325268	-1.22729	0.219714	0.313956	1
RSc1930		signal peptide protein	7	4	0	53	15	F	10.7243	5.63306	0	17.9417	13.554	9.57063	0.911132	1.88052	0.577227	1.57846	0.114459	0.183826	1
RSc1931		putative phage-related protein (hydrolase)	49	53	54	157	63	F	75.0702	74.638	78.357	53.1482	56.927	67.6281	-0.441807	-1.3583	0.283276	-1.55964	0.118846	0.189748	1
RSc1932		putative phage-related transmembrane protein	6	11	27	59	16	F	9.19226	15.4909	39.1785	19.9729	14.4576	19.6584	-0.21881	-1.16377	0.513286	-0.426293	0.669894	0.754289	1
RSc1933		phage-like transmembrane protein	0	1	1	7	9	F	0	1.40826	1.45106	2.36966	8.13242	2.67228	0.789393	1.72835	0.559732	1.41031	0.158449	0.240826	1
RSc1934		bacteriophage protein	0	0	0	13	10	F	0	0	0	4.4008	9.03603	2.68737	1.31496	2.48795	0.549465	2.39316	0.0167038	0.034535	1
RSc1935		bacteriophage protein	2	0	1	12	10	F	3.06409	0	1.45106	4.06228	9.03603	3.52269	0.832995	1.78138	0.577119	1.44337	0.148917	0.229312	1
RSc1936		bacteriophage protein	25	8	5	107	82	F	38.3011	11.2661	7.25528	36.222	74.0954	33.428	1.16606	2.24398	0.503109	2.31771	0.0204649	0.0413387	1
RSc1937		bacteriophage protein	30	27	43	183	125	F	45.9613	38.0231	62.3954	61.9498	112.95	64.256	0.739491	1.66959	0.358221	2.06435	0.0389849	0.0731074	1
RSc1938		bacteriophage protein	0	1	1	31	45	F	0	1.40826	1.45106	10.4942	40.6621	10.8031	2.28705	4.88057	0.583241	3.92128	8.80816e-05	0.000291364	0.454237
RSc1940		terminase (ATPase subunit) related protein	0	0	0	5	0	F	0	0	0	1.69262	0	0.338523	0.20225	1.15049	0.277522	0.72877	0.466143	0.57386	1
RSc1941		bacteriophage protein	8	24	28	56	29	F	12.2564	33.7983	40.6296	18.9573	26.2045	26.3692	-0.301381	-1.23232	0.466507	-0.646038	0.518255	0.622123	1
RSc1942		hypothetical protein	1492	1923	1800	8676	3563	F	2285.81	2708.09	2611.9	2937.03	3219.54	2752.47	0.276007	1.21084	0.121891	2.26437	0.0235512	0.0468752	1
RSc1943		hypothetical protein	413	472	500	3158	1262	F	632.734	664.701	725.528	1069.06	1140.35	846.473	0.701771	1.6265	0.129919	5.40159	6.60521e-08	3.4029e-07	0.000340631
RSc1944		putative VGR-related protein	1380	1891	1933	9822	3486	F	2114.22	2663.03	2804.89	3324.98	3149.96	2811.41	0.351898	1.27624	0.142834	2.46369	0.0137516	0.029196	1
RSc1945		hypothetical protein	4	15	9	25	13	F	6.12818	21.124	13.0595	8.46308	11.7468	12.1043	-0.307355	-1.23744	0.536338	-0.573061	0.566603	0.665918	1
RSc1946		hypothetical protein	5721	7789	8004	16306	7308	F	8764.82	10969	11614.2	5519.96	6603.53	8694.31	-0.773163	-1.70901	0.149302	-5.1785	2.23672e-07	1.06213e-06	0.00115348
RSc1947		hypothetical protein	7014	8611	8673	16354	7317	F	10745.8	12126.6	12585	5536.21	6611.66	9521.04	-0.949756	-1.93155	0.126587	-7.50278	6.24781e-14	6.19614e-13	3.22199e-10
RSc1948		hypothetical protein	2655	3161	3239	5134	1967	F	4067.58	4451.52	4699.97	1737.98	1777.39	3346.89	-1.31439	-2.48696	0.111001	-11.8412	2.38974e-32	9.62802e-31	1.23239e-28
RSc1949		glycine-rich transmembrane protein	22	54	54	92	56	F	33.705	76.0463	78.357	31.1441	50.6017	53.9708	-0.557969	-1.4722	0.393138	-1.41927	0.155821	0.237671	1
RSc1950		methyl-accepting chemotaxis transducer transmembrane protein	509	570	513	1078	425	F	779.81	802.711	744.392	364.928	384.031	615.174	-1.0396	-2.05566	0.132593	-7.84058	4.4848e-15	4.88966e-14	2.31281e-11
RSc1951		solute:Na+ symporter permease transmembrane protein	551	480	411	1454	592	F	844.156	675.967	596.384	492.213	534.933	628.731	-0.449038	-1.36513	0.173292	-2.59122	0.00956377	0.0210411	1
RSc1952		acetyl-CoA synthetase	1425	1368	1247	13135	5317	F	2183.16	1926.51	1809.47	4446.5	4804.46	3034.02	1.21547	2.32216	0.122648	9.91022	3.75828e-23	8.00887e-22	1.93815e-19
RSc1953		hypothetical protein	123	100	140	263	131	F	188.441	140.826	203.148	89.0316	118.372	147.964	-0.750896	-1.68284	0.249921	-3.00454	0.00265987	0.00666518	1
RSc1954		hypothetical protein	344	362	296	755	349	F	527.023	509.792	429.512	255.585	315.357	407.454	-0.765907	-1.70044	0.175208	-4.37142	1.23441e-05	4.63644e-05	0.0636583
RSc1955	fumA	fumarate hydratase protein	335	308	484	1140	360	F	513.235	433.745	702.311	385.917	325.297	472.101	-0.603797	-1.51971	0.21176	-2.85132	0.00435376	0.0104091	1
RSc1956		glutamate racemase	18	18	9	97	17	F	27.5768	25.3488	13.0595	32.8368	15.3612	22.8366	0.130637	1.09478	0.474994	0.275028	0.783295	0.844544	1
RSc1957		putative glutamate symport transmembrane protein	4080	4460	5019	20168	8199	F	6250.74	6280.86	7282.85	6827.34	7408.64	6810.08	0.106563	1.07666	0.116621	0.913756	0.360845	0.470751	1
RSc1958		hypothetical protein	96	121	108	465	171	F	147.076	170.4	156.714	157.413	154.516	157.224	-0.0185925	-1.01297	0.20612	-0.0902024	0.928126	0.950049	1
RSc1959		hypothetical protein	775	927	807	4400	1676	F	1187.33	1305.46	1171	1489.5	1514.44	1333.55	0.295006	1.22689	0.115824	2.54702	0.0108647	0.0235714	1
RSc1960		putative transcriptional regulatory DNA-binding transcription regulator protein	171	150	120	626	189	F	261.98	211.24	174.127	211.916	170.781	206.008	-0.158426	-1.11607	0.227749	-0.695618	0.486668	0.593602	1
RSc1961		putative ATPase protein	2964	3005	2766	11768	5031	F	4540.98	4231.83	4013.62	3983.74	4546.02	4263.24	0.000199506	1.00014	0.116074	0.00171879	0.998629	0.999016	1
RSc1962		putative transmembrane protein	37	57	60	184	78	F	56.6856	80.2711	87.0633	62.2883	70.481	71.3579	-0.166209	-1.12211	0.299522	-0.554914	0.578954	0.676101	1
RSc1963	tonB	TONB transmembrane protein	388	427	389	1329	574	F	594.433	601.329	564.461	449.897	518.668	545.758	-0.277664	-1.21223	0.143673	-1.93261	0.0532842	0.0962474	1
RSc1964	exbB1	biopolymer transport transmembrane protein	4364	5378	5359	30932	12906	F	6685.84	7573.65	7776.21	10471.2	11661.9	8833.76	0.585174	1.50022	0.11598	5.04549	4.5236e-07	2.0608e-06	0.00233282
RSc1965	exbD1	biopolymer transport transmembrane protein	1747	2700	2318	18976	7489	F	2676.48	3802.31	3363.55	6423.82	6767.08	4606.65	0.98975	1.98584	0.152737	6.4801	9.16635e-11	6.51114e-10	4.72709e-07
RSc1966	hemP	putative hemin uptake protein	1201	1376	1123	10264	3551	F	1839.98	1937.77	1629.54	3474.6	3208.69	2418.12	0.881461	1.84224	0.121699	7.24297	4.38964e-13	3.99248e-12	2.26374e-09
RSc1967	glcG	GLCG protein	1818	1787	1830	11631	4682	F	2785.26	2516.57	2655.43	3937.36	4230.67	3225.06	0.61709	1.53378	0.106877	5.7738	7.75017e-09	4.46067e-08	3.99676e-05
RSc1968		hypothetical protein	567	792	750	4728	1944	F	868.669	1115.35	1088.29	1600.54	1756.6	1285.89	0.700249	1.62478	0.145667	4.80717	1.53079e-06	6.48669e-06	0.00789431
RSc1969		hypothetical protein	456	476	442	5144	1603	F	698.612	670.334	641.367	1741.36	1448.47	1040.03	1.23604	2.35552	0.137456	8.99225	2.4221e-19	3.78509e-18	1.24908e-15
RSc1970		hypothetical protein	185	236	196	586	216	F	283.428	332.35	284.407	198.375	195.178	258.748	-0.594257	-1.50969	0.177485	-3.34821	0.000813342	0.00227093	1
RSc1971		hypothetical protein	40	17	9	72	24	F	61.2818	23.9405	13.0595	24.3737	21.6865	28.8684	-0.385367	-1.30619	0.491242	-0.784474	0.432762	0.542742	1
RSc1972	phaP	putative phasin protein	1543	1963	1832	10815	4228	F	2363.94	2764.42	2658.33	3661.13	3820.43	3053.65	0.521679	1.43562	0.114602	4.55209	5.31158e-06	2.11194e-05	0.0273918
RSc1973	osmB1	putative osmotically inducible lipoprotein B1 transmembrane	367	455	343	543	160	F	562.26	640.76	497.712	183.818	144.576	405.825	-1.72895	-3.31487	0.185314	-9.32987	1.06006e-20	1.89817e-19	5.46672e-17
RSc1974		lipooligosaccharide transporter ATP-binding subunit	1158	1535	1613	4966	2006	F	1774.11	2161.69	2340.55	1681.11	1812.63	1954.02	-0.257204	-1.19516	0.143513	-1.7922	0.0731002	0.125117	1
RSc1975		putative transmembrane permease ABC transporter protein	357	405	370	1478	629	F	546.94	570.347	536.891	500.337	568.366	544.576	-0.0489544	-1.03451	0.142248	-0.344148	0.730735	0.804011	1
RSc1976	purF	amidophosphoribosyltransferase	2715	3382	3159	16566	6525	F	4159.5	4762.75	4583.88	5607.98	5896.01	5002.02	0.350056	1.27461	0.108294	3.23244	0.00122736	0.00328465	1
RSc1977	cvpA	colicin V production transmembrane protein	1454	1420	1441	2893	1112	F	2227.59	1999.74	2090.97	979.348	1004.81	1660.49	-1.07656	-2.109	0.112005	-9.61172	7.13481e-22	1.39902e-20	3.67942e-18
RSc1978		hypothetical protein	705	683	732	1408	600	F	1080.09	961.845	1062.17	476.641	542.162	824.582	-1.01302	-2.01813	0.135179	-7.49389	6.68625e-14	6.61823e-13	3.4481e-10
RSc1979	folC	bifunctional folylpolyglutamate synthase/dihydrofolate synthase	1189	1279	1334	3967	1495	F	1821.6	1801.17	1935.71	1342.92	1350.89	1650.46	-0.456338	-1.37205	0.107333	-4.25159	2.12254e-05	7.67058e-05	0.109459
RSc1980	accD	acetyl-CoA carboxylase subunit beta	5759	6566	7742	18712	7158	F	8823.04	9246.66	11234.1	6334.45	6467.99	8421.24	-0.602144	-1.51797	0.130617	-4.61001	4.02657e-06	1.61974e-05	0.020765
RSc1981	trpA	tryptophan synthase subunit alpha	530	565	485	1753	667	F	811.983	795.669	703.762	593.431	602.703	701.51	-0.360941	-1.28426	0.134091	-2.69176	0.00710763	0.0161472	1
RSc1982		DNA-methyltransferase (DNA-modification methylase) protein	1000	981	1066	1628	698	F	1532.04	1381.51	1546.83	551.116	630.715	1128.44	-1.319	-2.49493	0.130023	-10.1443	3.51171e-24	8.08478e-23	1.81099e-20
RSc1983	trpB	tryptophan synthase subunit beta	1257	1361	1507	4449	1650	F	1925.78	1916.65	2186.74	1506.09	1490.94	1805.24	-0.419112	-1.3371	0.116493	-3.59776	0.000320976	0.000961808	1
RSc1984	trpF	N-(5'-phosphoribosyl)anthranilate isomerase	598	457	513	1350	542	F	916.162	643.577	744.392	457.006	489.753	650.178	-0.683539	-1.60607	0.172966	-3.95187	7.75432e-05	0.000257661	0.39989
RSc1985	truA	tRNA pseudouridine synthase A	341	344	460	1154	398	F	522.427	484.443	667.486	390.656	359.634	484.929	-0.557377	-1.47159	0.177147	-3.1464	0.00165291	0.0043138	1
RSc1986		hypothetical protein	3252	3480	3533	29033	10863	F	4982.21	4900.76	5126.58	9828.35	9815.84	6930.75	0.967244	1.9551	0.0915431	10.566	4.28437e-26	1.15076e-24	2.20945e-22
RSc1987	asd	aspartate-semialdehyde dehydrogenase	2774	3288	3464	13707	5387	F	4249.89	4630.37	5026.46	4640.14	4867.71	4682.91	0.0356667	1.02503	0.113858	0.313256	0.754086	0.823205	1
RSc1988	leuB1	3-isopropylmalate dehydrogenase	640	758	758	3017	1254	F	980.508	1067.46	1099.9	1021.32	1133.12	1060.46	0.0350312	1.02458	0.125996	0.278035	0.780985	0.843111	1
RSc1989	leuD	isopropylmalate isomerase small subunit	189	164	177	1340	641	F	289.556	230.955	256.837	453.621	579.209	362.036	0.965266	1.95242	0.186768	5.16826	2.36283e-07	1.11995e-06	0.00121851
RSc1990	leuC	isopropylmalate isomerase large subunit	597	673	594	3691	1262	F	914.63	947.762	861.927	1249.49	1140.35	1022.83	0.393282	1.31338	0.123404	3.18695	0.0014378	0.00379853	1
RSc1991	gltA	type II citrate synthase	1613	1602	1695	13385	5493	F	2471.19	2256.04	2459.54	4531.13	4963.49	3336.28	0.977683	1.9693	0.109189	8.95401	3.42799e-19	5.32474e-18	1.76781e-15
RSc1992		hypothetical protein	38	36	62	223	112	F	58.2177	50.6975	89.9655	75.4907	101.203	75.115	0.370634	1.29292	0.322581	1.14896	0.250571	0.350615	1
RSc1993	sdhB	succinate dehydrogenase iron-sulfur subunit	782	772	805	3253	1138	F	1198.06	1087.18	1168.1	1101.22	1028.3	1116.57	-0.109469	-1.07883	0.11955	-0.915672	0.359839	0.469914	1
RSc1994	sdhA	succinate dehydrogenase flavoprotein subunit	2129	2351	2157	8989	2954	F	3261.72	3310.83	3129.93	3042.99	2669.24	3082.94	-0.176432	-1.13009	0.110858	-1.59152	0.111493	0.179621	1
RSc1995	sdhD	putative transmembrane succinate dehydrogenase (hydrophobic membrane anchor subunit) oxidoreductase protein	288	304	333	1130	380	F	441.229	428.112	483.202	382.531	343.369	415.689	-0.302995	-1.2337	0.153938	-1.9683	0.049034	0.0894476	1
RSc1996	sdhC	putative transmembrane succinate dehydrogenase (cytochrome B-556 subunit) oxidoreductase protein	295	271	398	1259	564	F	451.953	381.64	577.52	426.201	509.632	469.389	-0.0103917	-1.00723	0.197652	-0.0525756	0.95807	0.971618	1
RSc1997		transcription regulator protein	631	695	663	2966	810	F	966.72	978.744	962.05	1004.06	731.918	928.698	-0.151287	-1.11056	0.159492	-0.948559	0.342845	0.451932	1
RSc1998	mdh	malate dehydrogenase	1497	1680	1596	20772	6437	F	2293.47	2365.88	2315.88	7031.81	5816.49	3964.71	1.45133	2.73459	0.120353	12.0589	1.74043e-33	7.60625e-32	8.97538e-30
RSc1999		lyase protein	552	502	561	1911	537	F	845.688	706.949	814.042	646.918	485.235	699.766	-0.462436	-1.37787	0.168971	-2.73677	0.00620448	0.0142714	1
RSc2000	prpB	2-methylisocitrate lyase	307	358	362	1970	668	F	470.338	504.159	525.282	666.891	603.607	554.055	0.342926	1.26833	0.141846	2.4176	0.0156234	0.0326061	1
RSc2001		signal peptide protein	595	652	780	4282	1588	F	911.566	918.188	1131.82	1449.56	1434.92	1169.21	0.539096	1.45306	0.13929	3.87031	0.000108695	0.000355447	0.56054
RSc2002	prpD	2-methylcitrate dehydratase	1509	1445	1425	4290	1699	F	2311.85	2034.94	2067.75	1452.26	1535.22	1880.41	-0.513061	-1.42707	0.116067	-4.42038	9.85261e-06	3.75535e-05	0.0508099
RSc2003	acnA	aconitate hydratase	2107	2405	2399	11294	4219	F	3228.02	3386.88	3481.08	3823.28	3812.3	3546.31	0.180639	1.13339	0.0985973	1.83209	0.0669379	0.115859	1
RSc2004		signal peptide protein	33	44	44	198	100	F	50.5575	61.9636	63.8464	67.0276	90.3603	66.7511	0.375462	1.29725	0.30659	1.22464	0.220712	0.314945	1
RSc2005		hypothetical protein	1684	1861	1708	6996	2799	F	2579.96	2620.78	2478.4	2368.31	2529.18	2515.33	-0.0643358	-1.0456	0.103394	-0.622238	0.533785	0.636175	1
RSc2006		transport binding transmembrane protein	684	687	718	5312	2129	F	1047.92	967.478	1041.86	1798.24	1923.77	1355.85	0.859549	1.81447	0.115602	7.43539	1.0426e-13	1.01638e-12	5.37667e-10
RSc2007		lipoprotein transmembrane	663	743	737	1909	680	F	1015.75	1046.34	1069.43	646.241	614.45	878.441	-0.718173	-1.6451	0.120068	-5.98138	2.2125e-09	1.36809e-08	1.14098e-05
RSc2008		hypothetical protein	422	473	427	3117	1101	F	646.523	666.109	619.601	1055.18	994.866	796.455	0.66386	1.58432	0.125444	5.29207	1.20939e-07	6.00851e-07	0.000623683
RSc2009		hypothetical protein	172	166	197	577	266	F	263.512	233.772	285.858	195.328	240.358	243.766	-0.261826	-1.199	0.194562	-1.34572	0.178393	0.265889	1
RSc2010		hypothetical protein	44	67	69	394	109	F	67.4099	94.3537	100.123	133.378	98.4927	98.7515	0.39282	1.31296	0.281506	1.39542	0.162888	0.246411	1
RSc2011		putative aminotransferase	719	741	789	2541	997	F	1101.54	1043.52	1144.88	860.188	900.892	1010.21	-0.314508	-1.24359	0.119387	-2.63435	0.00842982	0.0187787	1
RSc2012		gst-related protein	531	605	663	3926	1701	F	813.515	852	962.05	1329.04	1537.03	1098.73	0.698267	1.62256	0.137874	5.06453	4.09407e-07	1.87672e-06	0.00211131
[truncated: 3,093 more rows]

## Sheet: Feuil1
Table S1 RNA-seq data for all GMI1000 and ΔefpR mutant transcripts detected in minimal media supplemented with glutamate.
