# Supplementary material for: Enhanced in planta Fitness through Adaptive Mutations in EfpR, a Dual Regulator of Virulence and Metabolic Functions in the Plant Pathogen Ralstonia solanacearum
Source: PLoS Pathog. 2016 Dec 2;12(12):e1006044. doi: 10.1371/journal.ppat.1006044 (PMC5135139; doi:10.1371/journal.ppat.1006044)
Supplement: S3 Table — The data were collected upon 82.5 hours at a temperature of 28°C on the Biolog plates PM01, PM02 and PM03. The AUC values were extracted with the R package opm. Three biological repeats are represented for each strain. (XLSX) [file ppat.1006044.s008.xlsx]

## Sheet: Table_S3_Biolog_AUC_raw_data
Plates	Sources	WT	ΔefpR			ΔefpR::efpR			efpRP93Q			efpRL2L			efpRD49N
			Repeat 1	Repeat 2	Repeat 3	Repeat 1	Repeat 2	Repeat 3	Repeat 1	Repeat 2	Repeat 3	Repeat 1	Repeat 2	Repeat 3	Repeat 1	Repeat 2	Repeat 3
PM01	A01 (Negative Control)	(Peyraud et al., submitted)	2527.75	2893.25	4262.75	2497.875	3263.75	2989.875	3895.625	3679.75	2663.25	3029.8125	3711.25	2715.5625	4040.875	3122.8125	4053.25
PM01	A02 (L-Arabinose)	(Peyraud et al., submitted)	2213.6875	2302.3125	3918.1875	2171.625	3442	2485.6875	3407.3125	3508.875	2544	2856.9375	3821.625	3422.375	4443	3699.9375	4535.5625
PM01	A03 (N-Acetyl-D-Glucosamine)	(Peyraud et al., submitted)	3577.0625	3381.3125	4671.375	2187.0625	2870.3125	2229.6875	2562.3125	2332.5	2300.5625	2332.5625	3242.875	2694.9375	3116.875	2970.875	3236.875
PM01	A04 (D-Saccharic Acid)	(Peyraud et al., submitted)	17913.625	18305.5625	19038.25	5639.75	5989.75	5396.5	9622.625	12465.875	12212.3125	11466.875	11698.75	11552.125	12500.5	12413.4375	11797.375
PM01	A05 (Succinic Acid)	(Peyraud et al., submitted)	18464.75	18266.125	19221.1875	7798.375	7411.625	7663	16253.4375	16487.5	16151.9375	16492.25	16147.875	15876.75	16676.6875	16488.4375	16414.625
PM01	A06 (D-Galactose)	(Peyraud et al., submitted)	14816.6875	14833.0625	15704.1875	4116.0625	4620.8125	4252.625	7087	6174.8125	5274.6875	7338.6875	6338.4375	6681.6875	6628.4375	6731.3125	5697.9375
PM01	A07 (L-Aspartic Acid)	(Peyraud et al., submitted)	22174.875	22156.3125	21355.375	10584.8125	10165.8125	10841.3125	15598.625	15730.1875	15774.3125	15306	15058.5625	14888.6875	15626.1875	15221.9375	15832.1875
PM01	A08 (L-Proline)	(Peyraud et al., submitted)	13915.5	14219.0625	15559.9375	2390.75	3127.625	2467.375	5277.875	4795.9375	5705.5	4464.3125	5428	6303.9375	5582	5549.375	5531.75
PM01	A09 (D-Alanine)	(Peyraud et al., submitted)	1389.6875	1513.5	2311.9375	1188.9375	1860.6875	1137.75	1082.625	1152.9375	1309.6875	1332.4375	2032.5625	2046.9375	2485.8125	1764	2550.4375
PM01	A10 (D-Trehalose)	(Peyraud et al., submitted)	20286.4375	20666.25	21292.25	9461.0625	9087.5	10485.6875	14536.25	13509.0625	14424.4375	14637.6875	14729.625	13267.875	15030.9375	14652.8125	14233.125
PM01	A11 (D-Mannose)	(Peyraud et al., submitted)	2713.375	2772.875	4206.625	1943.0625	3811.5	1931.25	2423.9375	2282.5625	2428.125	2442.8125	4163.4375	3765.5	4912.375	3337.75	4756.6875
PM01	A12 (Dulcitol)	(Peyraud et al., submitted)	21584.0625	22099	22396.4375	8772	9798.875	8761.9375	13848.4375	10020.1875	10696.5625	14837.9375	13129	11540.6875	14365.1875	14760.125	12899.0625
PM01	B01 (D-Serine)	(Peyraud et al., submitted)	1297.1875	1487.1875	2335.6875	1410.9375	1963.5625	1834.25	2254.5	2245.4375	1236.375	1448.875	1854.0625	1537.5	2399.25	1565.5625	2591.125
PM01	B02 (D-Sorbitol)	(Peyraud et al., submitted)	6123.9375	6484.4375	7082.125	2599.9375	3170.1875	2790.5625	4078.5	3736.1875	3619.3125	3613.125	3631.25	3741.75	3858.5	3751.125	3849.5625
PM01	B03 (Glycerol)	(Peyraud et al., submitted)	13486.8125	14123.3125	13301.875	3748.1875	3669.125	4383.6875	6187.3125	4666.8125	4220.875	6166.1875	4714.4375	4017.9375	4880.1875	4837.375	4099.4375
PM01	B04 (L-Fucose)	(Peyraud et al., submitted)	1467.25	1479.5625	2097.25	1109	1539.625	1203.3125	1664	1416.75	1398.5	1450.9375	1671.375	1697.9375	1812.375	1849.5	1869.8125
PM01	B05 (D-Glucuronic Acid)	(Peyraud et al., submitted)	22347.625	21910.6875	21909.9375	15429.75	14212.1875	16103.6875	18653.875	17615.75	17373.875	17442.4375	18015.5	18043.0625	17912.25	18013.75	17419.375
PM01	B06 (D-Gluconic Acid)	(Peyraud et al., submitted)	13958.75	12677.375	12856.6875	3137	3593.5625	3034.5625	6505.625	6500.75	6319.0625	6370.5625	6510.3125	6515.75	6730	7045.5625	7002
PM01	B07 (D,L-a-Glycerol-Phosphate)	(Peyraud et al., submitted)	1653.125	1535.3125	2495.6875	1002.875	1620.9375	1080.8125	1588.4375	1304.3125	1471.75	1592.1875	1825.25	1973.625	2210.125	1970.125	2344.1875
PM01	B08 (D-Xylose)	(Peyraud et al., submitted)	2036.4375	2079.4375	2699.875	1455.4375	2261.125	1698.0625	2000.8125	2470.4375	1959.375	2076.375	2174.5	2682.375	2876.625	2493.0625	3383.8125
PM01	B09 (L-Lactic Acid)	(Peyraud et al., submitted)	12621.9375	12756.6875	12926.5625	3226.4375	3527	3329.3125	2370.0625	2077.5625	2155.8125	2263	2509	2769.6875	2984.1875	2805.0625	3233
PM01	B10 (Sodium Formate)	(Peyraud et al., submitted)	2038.625	2159.9375	2260.125	1356.75	1634.625	1434	1709.875	1716.8125	1742.375	1802.6875	1826.25	1742.625	2146.6875	1766.0625	2233
PM01	B11 (D-Mannitol)	(Peyraud et al., submitted)	8877.6875	8914.125	8213.625	4139.4375	3893.625	4085.625	4652	4258.75	4519.875	5158.5625	3977.5	4730.875	4671.125	5021.25	4288.3125
PM01	B12 (L-Glutamic Acid)	(Peyraud et al., submitted)	21729.6875	22085.125	21158	13842.75	13938.375	14350.9375	18870.875	19219.9375	19005.625	18880.0625	18774.5625	18817.625	19164.9375	18874.1875	19432.0625
PM01	C01 (D-Glucose-6-Phosphate)	(Peyraud et al., submitted)	2369.375	2495.125	2834.625	1712.625	1917.75	1879.6875	2681.1875	2500.4375	2228.9375	2338.625	2175.5625	2140.8125	2362.5	2199.5625	2410.8125
PM01	C02 (D-Galactonic Acid-g-Lactone)	(Peyraud et al., submitted)	1070.375	1130.375	1971.875	1062.5	1572.25	1004.75	1223.5	1107.6875	942.5	966.875	1354	1332.875	1601.375	1478.9375	1751.1875
PM01	C03 (D,L-Malic Acid)	(Peyraud et al., submitted)	18425.4375	17956.75	17573.8125	11224.25	10145.5	12046.4375	15477.6875	15552.875	15449.8125	15414.1875	14718.4375	14902.125	14665.0625	15219.1875	15062.625
PM01	C04 (D-Ribose)	(Peyraud et al., submitted)	2837.6875	2552.875	2793.875	2293.9375	2501.9375	2513.375	2961.0625	2946.1875	2782	2837.125	2598	3133.25	2621.9375	2970.8125	3066.25
PM01	C05 (Tween 20)	(Peyraud et al., submitted)	9603.8125	9936.4375	10725.1875	7830.625	8249.8125	7737.0625	8355.6875	8440.4375	9835.8125	9144.125	9849.5625	8842.0625	9267.8125	10883.3125	10688.8125
PM01	C06 (L-Rhamnose)	(Peyraud et al., submitted)	1096.9375	1176.875	1443.875	941.8125	1004	964.9375	1521.5625	1286.4375	1330.5625	1505.8125	1351.625	1370.4375	1476.5	1592.75	1598
PM01	C07 (D-Fructose)	(Peyraud et al., submitted)	4660.3125	4680.25	5089	2430.0625	2491.8125	2521.25	4315.875	3807.875	3737.125	4933	4772.5625	3853.625	4425.5	4509.375	4311.1875
PM01	C08 (Acetic Acid)	(Peyraud et al., submitted)	10510.5625	10608.3125	9288.75	1342	1949.6875	1418.8125	5630.3125	5530.3125	6145.6875	7018.25	5933.1875	5908.6875	6166.25	6331.5	6359.0625
PM01	C09 (D-Glucose)	(Peyraud et al., submitted)	20842.9375	21375.375	20403.375	8300.625	7647.625	9551.5	15143.4375	15958.3125	15566.375	15533.625	15481.4375	15704.5	15528.5	15736.875	15766.5625
PM01	C10 (D-Maltose)	(Peyraud et al., submitted)	1995.0625	2147.5	2367.4375	1501.3125	1787.5625	1582.4375	1992.375	1873.25	1800.1875	1951.8125	2126.0625	2000.875	2352.3125	2002	2575.0625
PM01	C11 (D-Melibiose)	(Peyraud et al., submitted)	2232.75	2363.8125	2567.5	1866.5625	2162.25	1938.9375	2003.4375	1908.25	2044.8125	1991	2064.3125	2099.3125	2531.4375	2230.8125	2582.625
PM01	C12 (Thymidine)	(Peyraud et al., submitted)	2423.875	2496.375	2559.4375	2407.3125	2359	2168	2369.125	2411.5625	2574.9375	2551.0625	2608.5625	2592	2810.0625	2420.6875	2903.4375
PM01	D01 (L-Asparagine)	(Peyraud et al., submitted)	21047.5	21398.9375	20954.4375	13428.8125	14034.0625	13718.6875	16156.875	16942.75	16469.8125	16645.1875	16074.125	16719.5625	15906.0625	16864.9375	16813.3125
PM01	D02 (D-Aspartic Acid)	(Peyraud et al., submitted)	2657.125	1897.75	2292.75	1178.6875	1699.625	1363.5625	1473.9375	1292.875	1061	1114.5	1286.125	1310.375	1469.625	1420.8125	1557
PM01	D03 (D-Glucosaminic Acid)	(Peyraud et al., submitted)	1408.75	1130.5	1314.3125	1195.8125	1179.9375	1241.25	1410.4375	1168	1041.5	1114.25	1060.9375	1000.9375	1177.6875	1118.8125	1213.8125
PM01	D04 (1,2-Propanediol)	(Peyraud et al., submitted)	1459.75	1470.3125	1674.5625	1208.5	1170.75	1267.8125	1831.1875	1524.375	1549.875	1725.9375	1353.625	1491.5	1516.875	1599.9375	1612.4375
PM01	D05 (Tween 40)	(Peyraud et al., submitted)	11501.25	12485.8125	12075.25	12254.875	12768.75	12136.1875	11330.875	11507.875	11512.9375	11436.8125	11500.9375	11676.5	11396.75	11850.0625	12134.9375
PM01	D06 (a-Keto-Glutaric Acid)	(Peyraud et al., submitted)	14029.625	13798.4375	13421.8125	3800.875	3273.0625	3961.875	12755.3125	12291.1875	12277.125	12796.3125	11793.75	11698.8125	12211.125	12884.5625	12354.125
PM01	D07 (a-Keto-Butyric Acid)	(Peyraud et al., submitted)	1914.3125	1975.3125	2113.125	1060.75	1170.0625	1286.5	1252.9375	1287.4375	1475	1309.1875	1107.3125	1388.375	1219.3125	1338.8125	1477.25
PM01	D08 (a-Methyl-D-Galactoside)	(Peyraud et al., submitted)	1410.625	1395.25	1578.4375	980.25	997.5625	1008.25	1906.125	1437	1541.8125	2015.375	1481.25	1498.75	1706.375	1668	1723.875
PM01	D09 (a-D-Lactose)	(Peyraud et al., submitted)	1705.0625	1735.8125	1759.625	1068	1083.5625	1191.1875	1802.8125	1478.5	1676.375	1808.9375	1495.5	1576.9375	1701.6875	1754.375	1807.4375
PM01	D10 (Lactulose)	(Peyraud et al., submitted)	1727.625	1940.125	1890.75	1619.9375	1572.3125	1592.75	1706.5	1641.8125	1564.8125	1671.5625	1580.0625	1654.625	1786.5	1755.0625	1988.1875
PM01	D11 (Sucrose)	(Peyraud et al., submitted)	16015.125	17473.125	16172.1875	4191.125	4254.8125	4305.5625	14290.125	11487.875	9939.375	13224.875	11848.875	10493.25	13710.75	9176	10259.125
PM01	D12 (Uridine)	(Peyraud et al., submitted)	2083.8125	2444.5	2457.5	2411.9375	2520.875	2123.4375	2467.0625	2621.25	2480.9375	2524.8125	2796.5625	2857.4375	3201.1875	2553.9375	3327.9375
PM01	E02 (m-Tartaric Acid)	(Peyraud et al., submitted)	2427.0625	2671.3125	2561.9375	1956.5	1867.9375	2074.4375	1944.9375	1805.0625	1730.9375	1833.8125	1625	1608.8125	1758.25	1788.5	1890.1875
PM01	E03 (a-D-Glucose-1-Phosphate)	(Peyraud et al., submitted)	1655.875	1623.5625	1790.625	1296	1274.375	1395.4375	1794.8125	1570.3125	1464.125	1608.4375	1474.75	1452.125	1583.0625	1606.0625	1670.9375
PM01	E04 (D-Fructose-6-Phosphate)	(Peyraud et al., submitted)	1781.4375	1787.125	1604.625	1291	1146.75	1383.6875	1823.125	1549.8125	1591.6875	1699.125	1451	1400.125	1461.1875	1533.4375	1578.0625
PM01	E05 (Tween 80)	(Peyraud et al., submitted)	9863.5625	10804.4375	10183.4375	10168.0625	10064.875	10334.5	10265.875	10878.375	11012.625	10851.875	10526.9375	10748.5625	10784.3125	10562.75	11445.1875
PM01	E06 (a-Hydroxy-Glutaric Acid-g-Lactone)	(Peyraud et al., submitted)	1345.3125	1498.0625	1746.625	1187.125	1265.625	1232.75	1690.3125	1384.0625	1667.125	1743.6875	1415.3125	1693.9375	1744.75	1784.5625	2004.8125
PM01	E07 (a-Hydroxy-Butyric Acid)	(Peyraud et al., submitted)	2321.8125	2460.0625	2483.1875	1159.3125	1112.25	1343.125	2026.75	1789.1875	1839.375	2111.25	1796.8125	1791.875	1981.1875	1929.625	1975.0625
PM01	E08 (b-Methyl-D-Glucoside)	(Peyraud et al., submitted)	1536.25	1552.6875	1735.625	1053.5	1037.25	1143.125	1609.4375	1383	1396.6875	1558.5	1263.75	1418.9375	1474.1875	1529.5625	1622.5
PM01	E09 (Adonitol)	(Peyraud et al., submitted)	1619.25	1778.0625	1647.3125	1241	1111.8125	1189.875	1618.875	1365.1875	1716.875	1870.375	1337.0625	1617.0625	1595.75	1634.125	1483.1875
PM01	E10 (Maltotriose)	(Peyraud et al., submitted)	2199	2275.25	2042.375	1745.8125	1524.4375	1671.625	1785	1800.75	1922.375	1935.875	1446.0625	1844.375	1721.4375	1666.3125	1596.9375
PM01	E11 (2'-Deoxy-Adenosine)	(Peyraud et al., submitted)	1278.3125	1559.75	1209.4375	1373.1875	1274.875	1716	1351.6875	1523.625	1532.6875	1375.5625	996	1192.3125	1274.8125	1405.125	1560.6875
PM01	E12 (Adenosine)	(Peyraud et al., submitted)	1796.5625	1980.4375	1838.4375	2024.1875	1683.5	2020.375	1784.9375	1965.9375	1636.6875	1753.625	2175.125	1741.125	2222.4375	1733.9375	2219.375
PM01	F01 (Gly-Asp)	(Peyraud et al., submitted)	2860.25	2950.625	3207.3125	2342.5	2434.75	2392.75	3071.875	2735.875	2414.1875	2587.3125	2430	2376.4375	2854.375	2463.8125	3008.3125
PM01	F02 (Citric Acid)	(Peyraud et al., submitted)	19019.3125	19007.8125	19444.625	7025.4375	7185.5625	7623.0625	14943.0625	13850.9375	13351.25	14665.25	15298.375	14898.375	15144.5625	14848.6875	15265.25
PM01	F03 (myo-Inositol)	(Peyraud et al., submitted)	7192.6875	8666.5	8893.625	2914.125	2575.625	2995.6875	4359.5625	4248.1875	4225.3125	4297.9375	3878.8125	3832.625	4040.375	4102.1875	3737.1875
PM01	F04 (D-Threonine)	(Peyraud et al., submitted)	986.75	964	1019.875	957.625	923.75	1009.4375	1104.25	988.5625	974.5625	976.6875	911.125	915.0625	917	939.5	972.5
PM01	F05 (Fumaric Acid)	(Peyraud et al., submitted)	20659.25	21033.375	20489.4375	13323.875	13870.25	15014.875	17922	17891.6875	17752.0625	18354.1875	17899	16825.25	17829.1875	17684.5	17850.625
PM01	F06 (Bromo-Succinic Acid)	(Peyraud et al., submitted)	9178.5625	9082.9375	9059.25	7683.875	7490.3125	7605.4375	11396.9375	10924.375	10545.625	11928.375	11527.875	10562.125	11960.3125	11837.0625	7145.5625
PM01	F07 (Propionic Acid)	(Peyraud et al., submitted)	4972.6875	5649.125	4901.75	1558.125	1192.3125	1628.125	2385.875	2390.5	2419.75	2411.0625	2135.125	2226.6875	2239.8125	2327.8125	2533.75
PM01	F08 (Mucic Acid)	(Peyraud et al., submitted)	6180.125	6918.4375	6530.5625	2218.0625	1943.625	2265.9375	3089.5	3210.0625	3211.875	3292.5	2854.75	3280.6875	3218.1875	3285.0625	3294.3125
PM01	F09 (Glycolic Acid)	(Peyraud et al., submitted)	9035.0625	10528.25	10055.8125	3696	3426.125	3583.375	6232.375	5474.0625	5324.625	5493.25	5363.125	5454.125	6022.0625	5345.9375	6542.75
PM01	F10 (Glyoxylic Acid)	(Peyraud et al., submitted)	2336.75	2689.375	2515.0625	1816.6875	1721.625	1821.0625	1696.0625	1675.9375	1896.9375	2007.75	1565.375	1851.6875	1862.4375	1759.0625	1994.4375
PM01	F11 (D-Cellobiose)	(Peyraud et al., submitted)	2863.6875	2892.6875	2686.8125	2461.875	2347.125	2376.25	2207.9375	2146.125	2378.375	2467	2223.375	2498.5625	2248	2373.75	2815.25
PM01	F12 (Inosine)	(Peyraud et al., submitted)	3188.4375	3680.4375	3264.125	3098.8125	3155.0625	3140.125	3062.3125	2642.625	2693	2803.625	3281.125	2825.875	3700.375	2504	3855.125
PM01	G01 (Gly-Glu)	(Peyraud et al., submitted)	3115.75	3168.0625	2901.375	2621	2004.25	2764.6875	3148.75	2942.5625	2643.4375	2722.375	2247.25	2041.75	2308.25	2158.1875	2511.1875
PM01	G02 (Tricarballylic Acid)	(Peyraud et al., submitted)	2245.4375	2298	1550.8125	1894.375	1202.8125	2161.0625	2329.25	2215.6875	1975.625	2073.1875	1385.0625	1401.5625	1361.8125	1445	1628.875
PM01	G03 (L-Serine)	(Peyraud et al., submitted)	6042.9375	6041.625	5577.6875	2279.875	2044.25	2379.6875	3623.625	3554.1875	3584.375	3567.5	3296.8125	3399.6875	3161.25	3416.25	3649.0625
PM01	G04 (L-Threonine)	(Peyraud et al., submitted)	9062.25	11183.1875	10730.625	2794.3125	2193.25	2897.5625	4428.3125	4006.9375	4064.3125	4001.3125	3385.125	3561.25	3629.25	3617.625	3818.1875
PM01	G05 (L-Alanine)	(Peyraud et al., submitted)	18389.5625	18841	18458.375	3319.1875	2530.75	3434.3125	12389.4375	12482.8125	12321.6875	12349.0625	12070.8125	11971.1875	12006.25	12431.625	12684.4375
PM01	G06 (Ala-Gly)	(Peyraud et al., submitted)	2213.375	2253.25	1699.625	1543.375	1076.25	1615.75	1710.75	1698.25	1731.8125	1778.5625	1114.0625	1193.625	1345.9375	1339.625	1644.875
PM01	G07 (Acetoacetic Acid)	(Peyraud et al., submitted)	2085.1875	1944.75	1426.0625	1665.3125	1276.0625	1665.625	2040.5625	1995.9375	1634.625	2087.4375	1239	1349.9375	1407.3125	1526.5	1836.75
PM01	G08 (N-Acetyl-b-D-Mannosamine)	(Peyraud et al., submitted)	2062.3125	2221.1875	1680.6875	1932.125	1172.25	1831.1875	1856.25	1737.25	1817.625	1867.25	1157.5	1390.375	1395.75	1393.375	1462.25
PM01	G11 (D-Malic Acid)	(Peyraud et al., submitted)	2713.1875	3040.875	2269.4375	2525.6875	1938.6875	2456.8125	2413.5625	2401.1875	2496.0625	2479.25	2103.875	2023.6875	2120.9375	2013.5625	2438.25
PM01	G12 (L-Malic Acid)	(Peyraud et al., submitted)	20199.5	20415.3125	21031.6875	14375.875	14926.1875	14420.1875	18144.875	18804.9375	18412.375	18653.9375	19223.1875	18626.0625	18990.25	19176.375	19890.625
PM01	H01 (Gly-Pro)	(Peyraud et al., submitted)	3468.375	3694.6875	2594.875	3145.4375	1918.3125	3680.9375	4052.8125	3808.4375	3393.25	3383.25	2380.125	2197.5625	2143.25	2298.0625	2573.375
PM01	H02 (p-Hydroxy-Phenylacetic Acid)	(Peyraud et al., submitted)	4973.5	5601.6875	3672.875	3641.6875	2079.0625	3935.5625	4231.5	3615.75	3342.9375	3540.25	1919	1722.6875	1864.9375	1930.8125	2640.75
PM01	H03 (m-Hydroxy-Phenylacetic Acid)	(Peyraud et al., submitted)	2651.5625	2846.8125	1723.5625	2025.9375	1198.375	2283.375	2750.375	2568.625	2121.125	2222.375	1545.5625	1174.1875	1372.3125	1255.25	1824.75
PM01	H04 (Tyramine)	(Peyraud et al., submitted)	1745.3125	1847.5	996.75	1371.875	914.125	1452	1854	1735.5	1463.1875	1473.25	1001.5625	910.125	909	914.25	1125.9375
PM01	H05 (D-Psicose)	(Peyraud et al., submitted)	2789.8125	2851.875	1590.6875	2285.5	958.5625	2340.875	2300.25	1613.5625	1449.8125	1734.3125	939.0625	912	919.5	1075.625	1636.5625
PM01	H06 (L-Lyxose)	(Peyraud et al., submitted)	3329	3236.1875	1907.875	2965.75	1760.0625	3346.875	3116.3125	2209.25	2249.875	2996.375	996.3125	1111.4375	954.875	1481.25	3300.875
PM01	H07 (Glucuronamide)	(Peyraud et al., submitted)	5671.9375	5949.1875	5311.4375	2667.5	1863.8125	2780.625	2785.6875	2503.4375	2651.6875	3009.75	1860.4375	1969.6875	1967.9375	2130.4375	2748.5625
PM01	H08 (Pyruvic Acid)	(Peyraud et al., submitted)	20416.5625	20745.1875	21125.1875	9110.6875	9887.8125	10046.0625	15058.1875	13018.875	13684.875	15325.4375	14721.4375	13699.125	15070.5	15546.5625	15516.25
PM01	H09 (L-Galactonic Acid-g-Lactone)	(Peyraud et al., submitted)	3002.125	3043.625	1936.5	1926.8125	1022.25	2067.125	14174.3125	14480.5625	14482.5625	14123.8125	14411.125	15176.9375	15138	14063.1875	14933.625
PM01	H10 (D-Galacturonic Acid)	(Peyraud et al., submitted)	21055.6875	21455.4375	20593.125	5335	4283.3125	5422.3125	15385.6875	15813.375	15240.375	16489.25	15621.625	15612.5	15389.1875	14909	15843.625
PM01	H11 (b-Phenylethylamine)	(Peyraud et al., submitted)	2481.375	2293.6875	1449.5625	2171.5	1153.25	2165.4375	2130.3125	2144.1875	2534.3125	2503.875	1608.0625	1397.5	1687.75	1389.375	2299.6875
PM01	H12 (Ethanolamine)	(Peyraud et al., submitted)	4026.0625	3689.9375	3002.25	4180.5	3077.375	4328.625	4043.3125	4281.5625	4271.75	4146.875	3672.25	3280.5625	3434.875	3126.625	3805.125
PM02	A01 (Negative Control)	(Peyraud et al., submitted)	2960.9375	2527.75	3527.75	3582.9375	2993	3989.8125	2753.5	2693.1875	2480.5	2906	3275.5	3255.8125	3582.75	3630.375	3463.625
PM02	A02 (Chondroitin Sulfate C)	(Peyraud et al., submitted)	1692.3125	1710.5	2844.875	2085.1875	1699.125	3381.4375	1658.5625	1558	1509.4375	1932.625	2673.9375	2877.625	2942.8125	3166.625	2968.0625
PM02	A03 (α-Cyclodextrin)	(Peyraud et al., submitted)	1191.9375	1295.25	2029.4375	1241.125	1140.875	2022.0625	1029.6875	1088.125	995	1104.3125	1816.8125	1754.8125	1783.75	1896.9375	1950.5625
PM02	A04 (β-Cyclodextrin)	(Peyraud et al., submitted)	1203.3125	1391.0625	2421.5625	1399.3125	1344.4375	2920.9375	1078	1064.25	1063.6875	1127.25	2260.5625	2239.125	2524.5	2524.75	2392.625
PM02	A05 (γ-Cyclodextrin)	(Peyraud et al., submitted)	1001.75	1265.5625	2017.625	1113.125	1130.4375	2214.625	961.125	989.875	969.125	1071.75	1892.5625	1765.0625	1947.125	1824.1875	1795.625
PM02	A06 (Dextrin)	(Peyraud et al., submitted)	5539.0625	5653.625	6472	5208.0625	6123.375	7764.5	4798.4375	4544.4375	4337.875	4788.6875	5863.25	5549.25	6183.375	6106.8125	5975.75
PM02	A07 (Gelatin)	(Peyraud et al., submitted)	1781.75	1528.25	2349.5	1587.125	1692.875	2768	1395.3125	1076	976.125	1141.5	2338.8125	1854	2645.375	1948.625	2100.5
PM02	A08 (Glycogen)	(Peyraud et al., submitted)	2019.125	2035.875	2553.9375	1832.6875	1919.375	3057.5	1599.8125	1378.5	1298.875	1448.5	2501.625	2274.125	2735.8125	2459.625	2457.25
PM02	A09 (Inulin)	(Peyraud et al., submitted)	2222.6875	2885.3125	3576.6875	1830.375	1882.5	3397.3125	2832.6875	3216.625	3213.1875	3041.875	4616.0625	4223.3125	4325.875	4195.0625	4829.125
PM02	A10 (Laminarin)	(Peyraud et al., submitted)	2051.625	2183.875	3299.3125	2041.125	2213.9375	4230	1801.3125	1474.125	1473.3125	1625.625	3681.9375	3122.5625	3635.3125	3071.0625	3482.5
PM02	A11 (Mannan)	(Peyraud et al., submitted)	2609.25	2574.6875	3541.375	2462.5625	2752.6875	4705.8125	2346.25	2046.6875	1989.25	2121.1875	4324.9375	3735.3125	4260.625	3670.625	4028.375
PM02	A12 (Pectin)	(Peyraud et al., submitted)	13115.6875	13425.5625	14985.3125	6800.4375	7340.9375	9013.375	6658.125	6498.9375	6287.6875	6279.75	7753.3125	7430.4375	7741.8125	8144.4375	7665.5625
PM02	B01 (N-Acetyl-D-Galactosamine)	(Peyraud et al., submitted)	2664.375	2329.125	2960	3054.3125	2531.5625	3127.9375	2237.4375	2289.125	2244.0625	2635.5	2668.875	2723.5	2981.875	3020.9375	2892.75
PM02	B02 (N-Acetyl-Neuraminic Acid)	(Peyraud et al., submitted)	1263.0625	1385.25	1986.25	1602.3125	1245.375	2467.375	1249.0625	1141	1119.4375	1417.25	1806	1748.125	1997.125	2071.625	1911.5
PM02	B03 (β-D-Allose)	(Peyraud et al., submitted)	1115.375	1215.3125	1055.9375	1419.375	1227.3125	1145.0625	1253.125	1309.375	1241.125	1529.875	1087.375	1091.25	1035.3125	1231.6875	1093.5
PM02	B04 (Amygdalin)	(Peyraud et al., submitted)	1060.5625	1230.6875	1576.5625	1153.5625	1144.6875	2003.875	1001.75	1070.875	1061.3125	1255.5625	1481.6875	1524.25	1759.75	1867.375	1645.4375
PM02	B05 (D-Arabinose)	(Peyraud et al., submitted)	1247.6875	1458.5	1930.375	1327.3125	1488.875	2291.8125	927.375	928.75	927.0625	937.5625	1418.875	1096	1170.4375	1341	1132.4375
PM02	B06 (D-Arabitol)	(Peyraud et al., submitted)	2090.375	2581.8125	2939.875	1755.625	1645.875	2522.5	1673.6875	1620.8125	1516.75	1682.0625	2441.5625	2261.3125	2651.0625	2440.1875	2368.9375
PM02	B07 (L-Arabitol)	(Peyraud et al., submitted)	1037.75	1442.8125	1699.0625	1180	1182	2114.875	969.1875	985.25	954.625	1022.125	1356.125	1141.125	1478.5625	1285.4375	1301.75
PM02	B08 (Arbutin)	(Peyraud et al., submitted)	1435.8125	1409.1875	1638.8125	1296.75	1371.1875	2072.8125	1018.0625	972.5625	943.3125	980.3125	1464	1286.1875	1650.1875	1360.875	1452.5625
PM02	B09 (2-Deoxy-D-Ribose)	(Peyraud et al., submitted)	1749.75	1502.1875	2263	1381.0625	1328.125	2450.125	983.875	983	965.9375	979.6875	1664.625	1501.3125	1757.375	1560.8125	1600.5
PM02	B10 (m-Erythritol)	(Peyraud et al., submitted)	1951.75	2042.125	1903.25	1694.75	1962.25	2349.625	1551.125	1242.3125	1215.125	1351.75	1722.75	1328.25	1705.625	1522.8125	1595.1875
PM02	B11 (D-Fucose)	(Peyraud et al., submitted)	2481.5625	2839.625	2420.5	2110	2712.0625	3202.5	1992.9375	1930.25	1934.875	2000.75	2349.625	2282.4375	2679.625	2546.25	2165
PM02	B12 (3-O-β-D-Galactopyranosyl-D-Arabinose)	(Peyraud et al., submitted)	2831.875	2471.8125	3281.25	2760.75	2704.875	3924.3125	2369.6875	2330.25	2184.4375	2320	3669.125	3123.6875	3599.375	3274.3125	3524.5625
PM02	C01 (β-Gentiobiose)	(Peyraud et al., submitted)	2060.375	2188.9375	2182.75	1912.5625	2029.0625	1906.9375	1689.4375	1760.1875	1866.625	2094.5	1786.9375	1647.9375	1799.125	2091.875	1640.0625
PM02	C02 (L-Glucose)	(Peyraud et al., submitted)	1137	1169.4375	1796.875	1124.0625	1120.625	1783.625	1157.9375	1094.1875	1127.75	1282	1380.0625	1380.0625	1537.875	1753.0625	1725.25
PM02	C03 (D-Lactitol)	(Peyraud et al., submitted)	1125.125	1409.6875	1136.1875	1228.25	1406.875	1321.5625	1234.5	1204.8125	1135.5625	1397.125	1071.5	1159.5625	1131.5625	1305.5625	1038.25
PM02	C04 (D-Melezitose)	(Peyraud et al., submitted)	1037.5	1223.25	1117.75	1200.5625	1156.0625	1157.0625	1209.9375	1199.875	1139.0625	1314.625	1158.1875	1203.5	1273.375	1455.9375	1243.1875
PM02	C05 (Maltitol)	(Peyraud et al., submitted)	913.75	948.1875	1482.125	1054.625	1055.25	1637.5625	915.5	920.625	915	937	1325.4375	1360.75	1487.25	1607.625	1472.75
PM02	C06 (α-Methyl-D-Glucoside)	(Peyraud et al., submitted)	934.125	1085.25	1035.1875	1080.5625	1092.25	1184.625	1023.375	965.125	947.0625	1022.625	1126.75	1063.9375	1165.5625	1291.5625	1137.75
PM02	C07 (β-Methyl-D-Galactoside)	(Peyraud et al., submitted)	947.6875	1150.25	1035.75	1055.75	1069	1181.125	1020.3125	995.5625	960.625	1022.25	1062.3125	1035.875	1064.0625	1240.75	1123.4375
PM02	C08 (3-O-Methyl-D-Glucose)	(Peyraud et al., submitted)	938.625	1180.0625	1488.125	1141.625	1221.0625	1809	1167.875	1141	1057.625	1140	1370.125	1209.375	1517.875	1301.5	1401.0625
PM02	C09 (β-Methyl-D-Glucuronic Acid)	(Peyraud et al., submitted)	1463.8125	1648.625	2075.5	1495.0625	1554.5	2370.1875	1333.75	1258.125	1104	1279	1750.375	1554.5625	1912.1875	1698.0625	1729.5625
PM02	C10 (α-Methyl-D-Mannoside)	(Peyraud et al., submitted)	1706.4375	1888.75	1836.5	1483.4375	1667.6875	2214.8125	1436.25	1310.9375	1183.25	1344.5	1872.4375	1511.375	1929	1659.75	1755
PM02	C11 (β-Methyl-D-Xylopyranoside)	(Peyraud et al., submitted)	2087.75	2394.625	2384.5	1945.125	2229.6875	2783	1721.4375	1617.125	1586.5	1710.875	2212.625	1947.5625	2160.875	1915.6875	2108.8125
PM02	C12 (Palatinose)	(Peyraud et al., submitted)	2898.1875	2850	2835.25	2703.4375	2553.1875	2980.6875	2507.875	2396.25	2300.875	2386.0625	2853.75	2398	2775.6875	2448	2638.9375
PM02	D01 (D-Raffinose)	(Peyraud et al., submitted)	2198.25	2406.5	2325.4375	2374.3125	2139.9375	2218.8125	1873.1875	2155	2016.25	2259.3125	1665.5625	1927.125	2028	2309.625	1920
PM02	D02 (D-Salicin)	(Peyraud et al., submitted)	1068.5625	1297.25	1370.75	1270.8125	1157.875	1537.9375	1027.8125	1159.3125	1117.125	1247.4375	1150.875	1335.4375	1208.625	1584.5625	1367.125
PM02	D03 (Sedoheptulosan)	(Peyraud et al., submitted)	1197.0625	1401.375	1290.6875	1554.3125	1355.125	1515.9375	1300.6875	1403.6875	1388.625	1533.8125	1205.9375	1287.375	1302	1591.6875	1315
PM02	D04 (L-Sorbose)	(Peyraud et al., submitted)	1274.75	1459.875	1314.0625	1469.3125	1431.3125	1445.625	1339.75	1280.5625	1245.0625	1394.125	1183.5	1185	1311.1875	1464.4375	1259.3125
PM02	D05 (Stachyose)	(Peyraud et al., submitted)	931.5625	1072.375	1203.4375	1068.5625	1183.1875	1459.125	1065.8125	1002.125	961.3125	1017.5625	1232.4375	1278	1376.6875	1474.9375	1322.875
PM02	D06 (D-Tagatose)	(Peyraud et al., submitted)	1300.25	1366.25	1329.75	1251.3125	1367.0625	1330.6875	1613.875	1610.625	1664.75	1679.6875	1402.875	1421.9375	1476.75	1596.8125	1465.875
PM02	D07 (Turanose)	(Peyraud et al., submitted)	1167.3125	1455.5	1410	1237.25	1473.375	1558.5625	1151.6875	1094	1028.1875	1123.5625	1094.4375	1036.25	1142.5	1196.4375	1151.4375
PM02	D08 (Xylitol)	(Peyraud et al., submitted)	934.125	1043.3125	983.5	1126.8125	1291.75	1379.125	1219	1189.375	1164.6875	1260.4375	1149.3125	1174.8125	1196.625	1350.8125	1315.625
PM02	D09 (N-Acetyl-D-Glucosaminitol)	(Peyraud et al., submitted)	1045	1280.9375	1107.75	1204.125	1465.125	1488.3125	1189.25	1302.0625	1154.1875	1244.25	1307.4375	1189.1875	1216.9375	1271.875	1352.4375
PM02	D10 (γ-Amino-n-Butyric Acid)	(Peyraud et al., submitted)	17562.8125	18053.1875	17765.1875	7254.75	6595.5625	6870.625	11899.125	11174.0625	11169.4375	11785.1875	10754.4375	11316.625	11231.75	11585.625	11921.3125
PM02	D11 (δ-Amino-Valeric Acid)	(Peyraud et al., submitted)	2251.1875	2344.875	2616.1875	2128.25	2292.8125	2935.75	1855.6875	1700.6875	1591.0625	1712.4375	2131.125	1786.75	2264.5	1804.4375	2061.25
PM02	D12 (Butyric Acid)	(Peyraud et al., submitted)	7136.6875	9558.875	7256.375	5180.5625	4822.3125	5649.875	4133.25	4174.875	4006.125	4100.75	4492.3125	4207.0625	4465.5625	4366.75	4435.375
PM02	E01 (Capric Acid)	(Peyraud et al., submitted)	1796.5	1568.625	1973.375	2199.4375	1366.4375	2172.9375	1985.75	1889	1858.5	2291.125	1981.25	1779.5	1911.1875	2077.8125	2189.9375
PM02	E02 (Caproic Acid)	(Peyraud et al., submitted)	2889.375	2925.875	3137.4375	3721	3365.0625	2292.8125	1584.125	1622.0625	1615.1875	1627.75	1393.1875	1743.625	1579	1993.3125	1756.125
PM02	E03 (Citraconic Acid)	(Peyraud et al., submitted)	1158.8125	1508.1875	1409.875	1445.125	1373.5	1503.75	1283.75	1410.6875	1357.0625	1499.125	1198.625	1248.8125	1389.3125	1549.25	1385.4375
PM02	E04 (D-Citramalic Acid)	(Peyraud et al., submitted)	1108.1875	1501.5625	1052.25	1358.625	1323.4375	1098.1875	1084.1875	1260.5625	1217.6875	1371.3125	960.25	925.6875	945.0625	1116.9375	992.0625
PM02	E05 (D-Glucosamine)	(Peyraud et al., submitted)	2058.4375	2263.8125	2046.875	2565.25	2532.125	2332.3125	2370.4375	2107.875	2083.5	2243	1923.75	1843.25	1983.625	2242.6875	2207.4375
PM02	E06 (2-Hydroxy-Benzoic Acid)	(Peyraud et al., submitted)	911.625	911.625	912	1053.25	1053.25	1100.1875	907.5	907.5	907.5	907.75	907.5	907.75	907.75	907.5	907.5
PM02	E07 (4-Hydroxy-Benzoic Acid)	(Peyraud et al., submitted)	4046.9375	4668.9375	5354.9375	1609.1875	1729.9375	1795.3125	2089.875	2207.1875	2206.5	2233.625	1873.9375	2022.875	2081.5625	1994.9375	2185.1875
PM02	E08 (β-Hydroxy-Butyric Acid)	(Peyraud et al., submitted)	9979.1875	12152.5	10700.5	4591.0625	4961.1875	5165.5625	3958.625	3548.3125	3435.6875	3639.125	3639.6875	3198.1875	3896.5	4365.875	3682.75
PM02	E09 (γ-Hydroxy-Butyric Acid)	(Peyraud et al., submitted)	1983.0625	2350.5625	2182.3125	1720.25	2008.875	2044.4375	1845.0625	1758.75	1806.5625	1748.0625	1673.75	1556.1875	1780.4375	1756.5	1770.75
PM02	E10 (α-Keto-Valeric Acid)	(Peyraud et al., submitted)	1024.875	1154.9375	986.5625	1134.4375	1307.9375	1281.6875	1012.875	948.4375	943.25	957.125	916.6875	908.625	936.25	908.125	911.75
PM02	E11 (Itaconic Acid)	(Peyraud et al., submitted)	2282.75	2330.1875	1931.625	2332.875	2556.625	2353	1998.9375	1976.375	1894.4375	1930.625	1635.25	1532.5625	1868.5	1690	1703.5625
PM02	E12 (5-Keto-D-Gluconic Acid)	(Peyraud et al., submitted)	3853	3787.3125	3462.0625	3992.25	4042.75	4165.0625	3153.5	3269.625	3067.0625	3112.4375	3228.9375	2819.6875	3175.5	3051.5	3121.125
PM02	F01 (D-Lactic Acid Methyl Ester)	(Peyraud et al., submitted)	3295.5	3607.0625	3702.75	3680.0625	3486.5625	3885.75	2456.8125	2566.5	2544.625	2776.4375	2381	2379.3125	2717.1875	2819.5	2737
PM02	F02 (Malonic Acid)	(Peyraud et al., submitted)	1965.375	2093.375	1020.4375	2390.6875	2013.5625	1225.75	1892.1875	1930.25	1932.25	2151.5625	1044.5	1073.75	1121.9375	1268.625	1107.625
PM02	F03 (Melibionic Acid)	(Peyraud et al., submitted)	1305.75	1603.625	1077.875	1581.375	1700.3125	1332.0625	1380.375	1774.0625	1640.75	1885.75	1186.0625	1001.75	1316.1875	1407.3125	1201.4375
PM02	F04 (Oxalic Acid)	(Peyraud et al., submitted)	1210.1875	1588.625	1186.875	1466.8125	1639	1288.9375	1424.1875	1626.8125	1582.875	1676.4375	1186.6875	1135.0625	1289.125	1461	1349.6875
PM02	F05 (Oxalomalic Acid)	(Peyraud et al., submitted)	1664	1964.375	1144.5625	2376.75	2557.0625	1688.625	2109.375	2460.625	2288.1875	2519.75	1494.1875	1327.625	1560.3125	1716.375	1573.375
PM02	F06 (Quinic Acid)	(Peyraud et al., submitted)	20054.875	20499.75	21118.5625	8868.3125	7325.125	5738.5625	6613.4375	6827.75	6055.75	6511.25	6459.375	5846	6377.875	7039.5625	6502.5
PM02	F07 (D-Ribono-1,4-Lactone)	(Peyraud et al., submitted)	1399.5	1647.1875	1112.875	1227.4375	1457.1875	1153.875	1393.625	1429.8125	1267.125	1407.875	1113.0625	1031.125	1110	1223.5	1223.4375
PM02	F08 (Sebacic Acid)	(Peyraud et al., submitted)	3922.125	4480.25	3848.3125	2391.9375	2514	2392.8125	2538.9375	2597.3125	2249.3125	2519.875	2374.6875	2082.25	2395.875	2569.875	2466.25
PM02	F09 (Sorbic Acid)	(Peyraud et al., submitted)	987.5	979	1143.0625	1935.5	1790.5625	2125.8125	978	1129.9375	1030.6875	1124.5	911.375	916.5	969.375	910.1875	976.75
PM02	F10 (Succinamic Acid)	(Peyraud et al., submitted)	3110.875	3454.3125	3054.5	2662.4375	3047.25	3105.4375	4002.75	3433.1875	3273.5625	3756.625	3810.1875	3240.3125	4051.9375	4179.6875	3948
PM02	F11 (D-Tartaric Acid)	(Peyraud et al., submitted)	2379.125	2548.625	2538.5625	2306.6875	2668	2983.25	2107.125	2092.75	1963.5625	2016.5625	2038.25	1602.8125	2035.5625	1908.25	2183.3125
PM02	F12 (L-Tartaric Acid)	(Peyraud et al., submitted)	11664.3125	12475.5	11829.375	10295.75	9873.9375	10234.5	4431.5625	4607.8125	4452.1875	4465.0625	4675	4507.4375	4592.1875	4620.3125	4678.4375
PM02	G01 (Acetamide)	(Peyraud et al., submitted)	2337.625	2447.25	2018.875	2982.9375	2788.4375	2222.3125	2421.9375	3050.4375	2985.4375	3091.25	1828.125	1930.4375	1830.125	2350.125	2312.0625
PM02	G02 (L-Alaninamide)	(Peyraud et al., submitted)	3961.0625	5977.25	3142.125	3358.25	3227.9375	2621.875	4062.5	3925.5	3411.625	3947.75	2651	2442.9375	3193.75	3979.6875	2730.5
PM02	G03 (N-Acetyl-L-Glutamic Acid)	(Peyraud et al., submitted)	2109.625	2472.6875	1731.5	2058.0625	2090.4375	1430.5625	1884.5625	2176.4375	2022.625	2160.375	1353.875	1406.125	1417.5	1724.875	1665.75
PM02	G04 (L-Arginine)	(Peyraud et al., submitted)	1762.5625	2040.8125	1263.5	1744	1775.1875	1096.1875	1542.5	1896.375	1792.875	1938	998.1875	987.25	1023.25	1182	1137.75
PM02	G05 (Glycine)	(Peyraud et al., submitted)	1116.25	1298.75	911.625	1531.25	1380	1053.25	1068.1875	1558.25	1510.375	1648.0625	907.5	907.5	907.5	908	907.5
PM02	G06 (L-Histidine)	(Peyraud et al., submitted)	20243.8125	20597.625	20657.9375	4193.625	4872.0625	3734.9375	16000.5625	16189.6875	16292.4375	16200.625	15869.625	15535.25	15898.9375	15783.125	16456.3125
PM02	G07 (L-Homoserine)	(Peyraud et al., submitted)	1525.6875	1838.0625	1363.9375	1242.5	1436.6875	1095.125	1207.0625	1432.5	1206.875	1333.625	920.1875	934.25	1016.6875	1010.5	1076.9375
PM02	G08 (L-Hydroxyproline)	(Peyraud et al., submitted)	1834.1875	1890.1875	1339.1875	1582.5	2055.875	1137.1875	1809.5	2002.0625	1749.875	1866.9375	1260.4375	1077	1445.0625	1465.6875	1432.3125
PM02	G09 (L-Isoleucine)	(Peyraud et al., submitted)	2196.8125	2344.4375	1517.4375	1956.5625	1979.3125	1219.5	1737.9375	1877.625	1684.3125	1801.0625	1057.1875	1011.5625	1223.125	1135.25	1286.9375
PM02	G10 (L-Leucine)	(Peyraud et al., submitted)	2275.875	2541.8125	1565.5625	1980.5	2389.0625	1308.125	1875.5625	1955.3125	1627.4375	1829.25	1317.0625	1144.8125	1287.25	1309.9375	1582.875
PM02	G11 (L-Lysine)	(Peyraud et al., submitted)	2383.6875	2469.3125	1744.8125	2257.4375	2639.0625	1767.5625	1999.25	2179.5	1976.9375	2040.625	1728.4375	1494.8125	1667.125	1739	1821.125
PM02	G12 (L-Methionine)	(Peyraud et al., submitted)	2823.25	2801.3125	2135.375	2536.75	3161.75	2134.125	2553.75	2568.9375	2472.3125	2333.3125	1963.25	1546.1875	1833.0625	2026.5625	2320.5
PM02	H01 (L-Ornithine)	(Peyraud et al., submitted)	3039.9375	3314.25	2367.9375	4366.875	4000.0625	2621.625	3506.5	4080.75	4020.4375	4276.625	2243.0625	2446.5	2341.25	2853.75	2915.375
PM02	H02 (L-Phenylalanine)	(Peyraud et al., submitted)	3149.375	3288.125	1424.375	4063.125	3209.5	1196.0625	2932.4375	3826.6875	3665.25	4102.4375	1082.5625	1418.9375	1214	1879.875	2025.125
PM02	H03 (L-Pyroglutamic Acid)	(Peyraud et al., submitted)	10745.375	11170.0625	10015.125	6012.375	5484.8125	5234.9375	7311.5	7959.875	6358.6875	7281.25	6691	6685	6481.25	6948.5	7251.4375
PM02	H04 (L-Valine)	(Peyraud et al., submitted)	3191.1875	3383.4375	2109.875	2880.3125	2896.3125	1567.125	2447.125	2951.6875	2991.75	2972.6875	1399.3125	1484.625	1386.8125	1917.375	2109.75
PM02	H05 (D,L-Carnitine)	(Peyraud et al., submitted)	2168.1875	2562.0625	1104.0625	2898.375	2634	1124	2282.75	2867.625	2755.6875	2973.9375	963.125	1122.8125	953.5625	1467.9375	1635
PM02	H06 (Butylamine [sec])	(Peyraud et al., submitted)	2398.125	2593.8125	1094.5	2706.3125	1789.5625	1063.5	2306.4375	2530.875	2689.4375	2805.75	950.5625	941.8125	938.0625	1172.5625	1268.9375
PM02	H07 (D,L-Octopamine)	(Peyraud et al., submitted)	1897	2112.125	1650.875	1920.75	2082.6875	1485.875	1850.4375	2084.3125	1984.375	2112	997.5625	946	1090.75	1106.875	1531.0625
PM02	H08 (Putrescine)	(Peyraud et al., submitted)	1968.75	2189.5625	1452.3125	2434.4375	2786.1875	1779.875	2194.1875	2434.25	2251.4375	2425.125	1372.875	1144.4375	1448.625	1395.3125	1824.5
PM02	H09 (Dihydroxy-Acetone)	(Peyraud et al., submitted)	5112.6875	5234.75	4458.875	5540.4375	5889.1875	5523.8125	2079.8125	2388.5	2224	2396.3125	1201.3125	993.4375	1110.875	1148.875	1704.9375
PM02	H10 (2,3-Butanediol)	(Peyraud et al., submitted)	2918.5	2951.5	2088.8125	2762.4375	3032	1504.6875	2575.375	2960.5	2769.0625	2711.0625	1315.6875	1078.25	1265.1875	1259.1875	1778.0625
PM02	H11 (2,3-Butanedione)	(Peyraud et al., submitted)	3400.1875	3445.25	2720.4375	3173.5	3576.3125	2521.625	2729.375	2878.3125	2680	2411.1875	1889.9375	1802.75	1904.6875	1778.75	2091.625
PM02	H12 (3-Hydroxy-2-Butanone)	(Peyraud et al., submitted)	3699.1875	3892.5	2881.25	4214.625	4306.4375	3211.5625	4111.6875	4323.375	4208.5	4166.875	3327	2968.875	3004.8125	3412.125	3486.9375
PM03	A01 (Negative Control)	(Peyraud et al., submitted)	3491.875	3984.5625	4760.875	4178.4375	4787.6875	5611.625	3906.125	3574.5	2764.5	4398.5	3576.5	3106.5625	3588.6875	4549.3125	4009.3125
PM03	A02 (Ammonia)	(Peyraud et al., submitted)	16150	16686.1875	17770	15246.3125	15627.75	16212	14307.5	13658	13349.75	13967.75	14714.875	14027.625	14577.375	15468.0625	15343.5625
PM03	A03 (Sodium Nitrite)	(Peyraud et al., submitted)	16360.5	16418.1875	16792.25	10883.125	10862.8125	11159.5	13491.0625	14093.25	13194.5	13527.75	13308.9375	12494	13100.6875	13506	13561
PM03	A04 (Sodium Nitrate)	(Peyraud et al., submitted)	17540.5	18052.0625	17750.5625	12938.5	12740.4375	13052.75	14808.875	15060.5	14764.375	14941.6875	14651.75	14677.3125	14616.6875	14602.4375	14761
PM03	A05 (Urea)	(Peyraud et al., submitted)	20390.875	20477.75	20914.125	15117.6875	14672.875	12588.125	17194.8125	17101.9375	17355.9375	17665.0625	16838.9375	17850.3125	17178.4375	17327.1875	17824.5625
PM03	A06 (Biuret)	(Peyraud et al., submitted)	2299.4375	2583.125	3997.8125	2753.3125	2820.4375	4000.0625	2120.9375	1827	1945.0625	2246.9375	2572.1875	2217.8125	3036.8125	2984.75	3233.8125
PM03	A07 (L-Alanine)	(Peyraud et al., submitted)	18283.25	18851.5	18456	18288.0625	17420.5625	15995.375	15145.6875	15801.5625	15513.75	16723.625	15516.5	15265.5	15205	16079	16025.875
PM03	A08 (L-Arginine)	(Peyraud et al., submitted)	5061.75	6876.9375	6713.1875	3944.25	4009.875	4679.5	3775.875	3098.5	3633.3125	4166.875	3364.125	3317.25	3545.9375	3808.4375	4214.75
PM03	A09 (L-Asparagine)	(Peyraud et al., submitted)	19674.75	20258.8125	20760.75	19302.375	18519.375	17239.25	16387.875	16773.125	16346.3125	16525.625	16694.5	16597.125	17220.375	17511.625	17791
PM03	A10 (L-Aspartic Acid)	(Peyraud et al., submitted)	19691.4375	19637.4375	20592.9375	19781.5625	18891.125	18570.875	16462.125	15668.0625	15957.125	17038.125	16454.9375	15900.0625	17178.4375	17367.6875	17686.625
PM03	A11 (L-Cysteine)	(Peyraud et al., submitted)	7940.3125	8972.4375	10281.6875	6843.125	5669.5	7657.25	7177.0625	6201.4375	7371	6675	6379.0625	6272.5625	6968.9375	7352.6875	7515.75
PM03	A12 (L-Glutamic Acid)	(Peyraud et al., submitted)	18659.25	18753.0625	19427.375	21218.5	21097.9375	21717.8125	17863.1875	17408.6875	17205.4375	17634.75	17433.1875	16364.9375	17885.8125	18354	18276.75
PM03	B01 (L-Glutamine)	(Peyraud et al., submitted)	20790	21121.3125	20075.1875	21321.6875	20861.0625	20797.75	17516.75	16831.1875	16815.6875	17457.375	16025	15920.1875	16369.8125	16849.4375	16312.625
PM03	B02 (Glycine)	(Peyraud et al., submitted)	13444.9375	12878.125	12353.6875	4546.875	4786.6875	6096.3125	5950.75	6101.3125	5523.125	6077.125	6249.3125	6092.375	6448.3125	6674.3125	6675
PM03	B03 (L-Histidine)	(Peyraud et al., submitted)	17699.1875	18602.8125	17946.875	18253.625	17362.5	15410.5	12572.25	12608.0625	12522.5	12530.75	12131.1875	12414.3125	12143.3125	12243.3125	12626.875
PM03	B04 (L-Isoleucine)	(Peyraud et al., submitted)	1522.625	1722.4375	2716.625	2470.0625	2512.8125	2892.125	2682.25	2259.125	2456.375	2456.3125	2905.375	2750.25	2896.5	3007.1875	3077.25
PM03	B05 (L-Leucine)	(Peyraud et al., submitted)	1809.25	2062.6875	3237.6875	2673.9375	2542.125	2798.9375	4466.5625	3434.1875	3292.125	3575.25	4528.0625	3441.0625	4415.5	4001.125	3776.625
PM03	B06 (L-Lysine)	(Peyraud et al., submitted)	1547.4375	1757.75	2700.0625	1923.875	1682.5	2547.8125	1734.0625	1591.75	1712.5	1569.6875	1997.8125	1839.1875	2266.3125	2277.3125	2508.25
PM03	B07 (L-Methionine)	(Peyraud et al., submitted)	1331.5	1555.875	2363.9375	1861	1646.625	2635.625	1354.625	1163.3125	1311.8125	1302.8125	1375.8125	1217.5625	1546.9375	1538.6875	1778.1875
PM03	B08 (L-Phenylalanine)	(Peyraud et al., submitted)	2466.4375	2993.1875	4136.25	2912	3010.75	3114.25	3482.375	4793.375	3026.5625	3243	3100.9375	2818.125	3183.8125	3348.9375	3650.1875
PM03	B09 (L-Proline)	(Peyraud et al., submitted)	16905.8125	17430.875	17449.75	7854.8125	6296.4375	6051	11836.3125	12099	12438.5625	11750.5625	11934.0625	12404.0625	12005.5	12251.625	13049.1875
PM03	B10 (L-Serine)	(Peyraud et al., submitted)	17264.8125	17754.25	17781.625	10021	8919.75	6651.75	12896.5	13787.1875	13534.375	13455.4375	13165.0625	13559.9375	13306	14156.9375	14578.5
PM03	B11 (L-Threonine)	(Peyraud et al., submitted)	17057.25	17717	16783.75	8367.625	7842.25	6961.1875	11734.75	11752.0625	11987.125	11829.75	11268.0625	11278.625	11189.75	11474.9375	12052
PM03	B12 (L-Tryptophan)	(Peyraud et al., submitted)	4533.5625	4855.4375	5368.9375	5221.9375	5060.25	7051.625	4925.125	4624.0625	4556.3125	5191.1875	4993.5	4958.625	5851.5625	6348.375	5815.1875
PM03	C01 (L-Tyrosine)	(Peyraud et al., submitted)	6426.8125	6727.5625	6612.625	5192.9375	5180.625	4601.5625	5245.8125	5292.1875	4773.5625	5274.3125	4247.3125	4521.625	3362.25	4522.1875	4978.375
PM03	C02 (L-Valine)	(Peyraud et al., submitted)	1982.625	2292.0625	3273.5625	2292.875	2208.5	3129	2325.3125	2115.1875	2132.875	2235.25	2676.8125	2508.5	2409.3125	2757	2962.6875
PM03	C03 (D-Alanine)	(Peyraud et al., submitted)	16881.5	17184.1875	16537	11050.25	10275.3125	8099.75	9377.3125	9756.9375	10356.6875	9732.875	9197.125	10292	8024.1875	9058.625	9234.25
PM03	C04 (D-Asparagine)	(Peyraud et al., submitted)	14675.1875	14312.9375	13814.25	6926.875	6999.75	6701.75	7054.0625	6918.375	7115.25	7015.875	6661.9375	6844.8125	7017.4375	7178.25	7208.9375
PM03	C05 (D-Aspartic Acid)	(Peyraud et al., submitted)	18322	18644.625	18639.25	14239.875	11386.1875	12102.5625	13554.3125	14663.875	14815.1875	14071.5	14231.125	15043.8125	13924.625	14674.875	15166.8125
PM03	C06 (D-Glutamic Acid)	(Peyraud et al., submitted)	12623.8125	13288.3125	12471.5625	4630.3125	3764.375	3931.1875	4683.4375	4649.375	5200	4735.5625	4832.1875	4751.75	4873.9375	4922.4375	5038.9375
PM03	C07 (D-Lysine)	(Peyraud et al., submitted)	958.25	1101.0625	1249.5	1055.0625	1053.25	1107.0625	970.6875	959.3125	950.75	911.0625	963.9375	937.625	964.1875	966.75	1054
PM03	C08 (D-Serine)	(Peyraud et al., submitted)	933.8125	1158.0625	1788.4375	1169.3125	1121.375	1809	1072.125	1200.125	1128.3125	1022	1245	1223.5	1499.25	1407.0625	1825.1875
PM03	C09 (D-Valine)	(Peyraud et al., submitted)	1205.9375	1543.0625	2317.375	1104.875	1271.75	2207.75	1050.75	1071.8125	994	1156.1875	1267.625	1155.625	1562.3125	1582.6875	1976.75
PM03	C10 (L-Citrulline)	(Peyraud et al., submitted)	18111.0625	18447.4375	18032.375	11579.875	8986.6875	7039.3125	13084.6875	13657.375	13437.125	13763.375	13577.125	13323.5	13911.75	13992.5	14739
PM03	C11 (L-Homoserine)	(Peyraud et al., submitted)	3250.8125	3457.5625	3604.625	2623.4375	3006.375	3515	2606	2623.375	2558.375	2736.4375	2635.875	2472.75	2906.0625	2991.75	3376.8125
PM03	C12 (L-Ornithine)	(Peyraud et al., submitted)	4555.4375	4435.0625	4309.875	3149.3125	3346.6875	4457.5625	4169.5625	4239.0625	3831.75	4423.875	4292.0625	3918.4375	4613.75	4523.875	4638.5625
PM03	D01 (N-Acetyl-L-Glutamic Acid)	(Peyraud et al., submitted)	1866.1875	2281	2298.125	1662.5625	2333.625	2046.4375	2211.4375	1752.8125	1545.875	2204.5625	1432	1521.375	1416.25	1511.375	1493.6875
PM03	D02 (N-Phthaloyl-L-Glutamic Acid)	(Peyraud et al., submitted)	1450.6875	1524.125	2157.6875	1244	1317.875	1195.875	5067.5625	4874.625	4975	5080.1875	4900.125	4696.4375	4454.875	5169.3125	5217.875
PM03	D03 (L-Pyroglutamic Acid)	(Peyraud et al., submitted)	17207.4375	17569.4375	18692	7647.875	6740.875	6940.625	12311.375	11624.375	12114.1875	11697.5625	11508.125	12241.375	12145.4375	11193	11736.9375
PM03	D04 (Hydroxylamine)	(Peyraud et al., submitted)	911.625	911.625	912.125	1755.3125	1053.75	1061.375	919	908.25	907.5	921.625	907.5	907.5	907.5	907.75	909
PM03	D05 (Methylamine)	(Peyraud et al., submitted)	929.3125	1001.125	1720.4375	1190.375	1157.1875	1364.375	1217.8125	1171.5	1184.3125	1119.4375	1355.8125	1321.875	1403.3125	1358.75	1520.3125
PM03	D06 (N-Amylamine)	(Peyraud et al., submitted)	917.125	943.125	1101	1086.3125	1245.625	1093.875	1114.875	1245.9375	1090.375	1027.75	994.9375	977.75	991.625	979.6875	1186.1875
PM03	D07 (N-Butylamine)	(Peyraud et al., submitted)	911.625	913.5625	1014.25	1071.375	1062.125	1119.0625	1026.0625	999.875	983.875	941.8125	927.5	939.9375	964.8125	957.9375	1104.8125
PM03	D08 (Ethylamine)	(Peyraud et al., submitted)	913.625	929.75	1088	1093.9375	1093.75	1140.25	1025.875	1056.1875	999.4375	917.0625	964.4375	979.5	1017.75	1009.0625	1243.1875
PM03	D09 (Ethanolamine)	(Peyraud et al., submitted)	962.8125	1033.875	1176.6875	1194.25	1460.0625	1279.5625	1095.5	1150.4375	1102.5625	958.8125	1178.1875	1226.1875	1183.3125	1236.625	1440.5
PM03	D10 (Ethylenediamine)	(Peyraud et al., submitted)	1230.1875	1278.8125	1189.25	1189.1875	1273.25	1564.3125	1120.75	1135.8125	1047.125	1289.0625	1184.5625	1184.25	1298.3125	1358.125	1643.4375
PM03	D11 (Putrescine)	(Peyraud et al., submitted)	1831.9375	1734.3125	2117.6875	1652	1943.875	3062.6875	1413.875	1439.375	1241.875	1936.5	1626.5625	1386.25	1879.625	2043.5	2539.25
PM03	D12 (Agmatine)	(Peyraud et al., submitted)	2511.9375	2351.8125	2522.1875	2470.75	2887.3125	4003.375	2085.625	2229.1875	2064.5	2462.5	2283.5	2058	2493.6875	2661.125	3071.9375
PM03	E01 (Histamine)	(Peyraud et al., submitted)	1966.75	2208	2819.4375	2410.75	3073.25	2749.25	2451.25	2117.875	1682.25	2642	2008.375	1687.5	2361	2388.375	2445.25
PM03	E02 (β-Phenylethylamine)	(Peyraud et al., submitted)	2127.8125	2223.3125	2395.625	1570.375	1636.6875	1382.1875	1314.0625	1365.1875	1354.5625	1332.125	1179.5625	1194.125	1106.1875	1139.125	1147.75
PM03	E03 (Tyramine)	(Peyraud et al., submitted)	1494.8125	1507.4375	1693.1875	1070.875	1103.875	1120.9375	1103.4375	1092.125	1013.625	1068.4375	1101.25	1055.625	1106.625	1078.375	1094.5625
PM03	E04 (Acetamide)	(Peyraud et al., submitted)	1010.625	983.9375	979.625	1164.875	1235.375	1157.4375	1061.1875	1065.9375	1014.25	998.3125	1014.3125	1008	952	932.25	938.1875
PM03	E05 (Formamide)	(Peyraud et al., submitted)	1314.6875	1289.3125	1011.5625	1502.0625	1149.125	2001.9375	1144.375	1047.4375	993.0625	1105.125	1045.25	1022.4375	1006.375	947.25	992.9375
PM03	E06 (Glucuronamide)	(Peyraud et al., submitted)	1630.875	1887	1621.8125	1942.9375	1794.0625	2535.9375	2336.25	2693.9375	2471.3125	2569	2624.5	2554.5625	2658.0625	3184.625	3437.0625
PM03	E07 (D,L-Lactamide)	(Peyraud et al., submitted)	914.4375	911.625	1135.5	1397.75	1193.5	1460.4375	1319.875	1373.4375	1216.0625	1239.125	1098.8125	1160.1875	1153.125	1164.9375	1450.375
PM03	E08 (D-Glucosamine)	(Peyraud et al., submitted)	999.5	974.9375	1016.1875	1096.375	1090.625	1313.0625	1049.25	1027.5	964.5625	988.9375	946.875	1009.125	1084.875	1041.1875	1391.25
PM03	E09 (D-Galactosamine)	(Peyraud et al., submitted)	1067.875	1050.625	1096.9375	1406.1875	1277.625	1481.3125	1050.5625	1185.3125	1188.4375	1010.4375	1084.125	1146	1109.8125	1183.4375	1582.875
PM03	E10 (D-Mannosamine)	(Peyraud et al., submitted)	1703.4375	1808.1875	1461.3125	2312.1875	2450.5	2303.8125	1785.5625	1718.875	1860.125	1920.1875	1479.125	1610.375	1600.6875	1700.125	2126.125
PM03	E11 (N-Acetyl-D-Glucosamine)	(Peyraud et al., submitted)	1868.625	1855.1875	1381.75	1580.4375	1917.0625	1848.1875	1300.625	1428.6875	1171.9375	1442	1093.25	1125.5625	1077.5	1200.6875	1573.3125
PM03	E12 (N-Acetyl-D-Galactosamine)	(Peyraud et al., submitted)	2722.9375	2390.8125	2142.75	1887.25	2395.75	3340.125	1719.8125	1879.375	1399.3125	2106.5625	1589.625	1527.9375	1671.125	2021.875	2167.6875
PM03	F01 (N-Acetyl-β-D-Mannosamine)	(Peyraud et al., submitted)	2029.25	2281.6875	2951.5625	1449.8125	3279.25	2333.5	2479.75	2058.5625	1763.8125	2439.75	1650.8125	1415.625	2011.8125	2240.75	1917.75
PM03	F02 (Adenine)	(Peyraud et al., submitted)	14271	14598.3125	14689.8125	4681.6875	4666.3125	3336.5	8060.8125	8530.875	8629.625	8212	8071.625	8903.25	8496.4375	7891.5625	7885.9375
PM03	F03 (Adenosine)	(Peyraud et al., submitted)	911.625	911.625	913	1070.0625	1053.25	1053.25	909.875	908	907.5	907.5	907.5	907.5	907.5	907.5	907.625
PM03	F04 (Cytidine)	(Peyraud et al., submitted)	1210.25	1264.25	1465.3125	1322.8125	1168.8125	1094.4375	1026.75	1062	1001.875	954.3125	949.5	950.6875	982.8125	939.625	993.25
PM03	F05 (Cytosine)	(Peyraud et al., submitted)	921.75	991.3125	929.375	1175.4375	1150.4375	1053.25	1059.875	1082.625	975.125	1011.4375	907.5	907.5	907.5	907.5	908
PM03	F06 (Guanine)	(Peyraud et al., submitted)	923.75	912	911.625	2007.625	1053.25	1236.8125	3419	1912.5	1068.625	3478.625	2542.75	3093.0625	2091	3425.9375	1920.3125
PM03	F07 (Guanosine)	(Peyraud et al., submitted)	1780.125	1307.6875	15320.875	6841.375	5826.0625	1072.4375	9119.5625	9464.25	9514.5	9272.8125	9359.9375	9820	8960.5625	9628.6875	10096.4375
PM03	F08 (Thymine)	(Peyraud et al., submitted)	957.0625	956.875	926.625	1365.75	1071.75	1109.8125	972.5	1278	1072.125	993.4375	964.1875	1006.75	1150.125	1014.75	1249.9375
PM03	F09 (Thymidine)	(Peyraud et al., submitted)	1059.9375	1003.9375	1007.9375	1221.625	1102.125	1151.125	1026.375	1056.0625	1047.0625	1020.625	913.125	933.8125	935.5	919.25	1518.9375
PM03	F10 (Uracil)	(Peyraud et al., submitted)	1266	1554.75	1292.1875	1669.4375	1703.3125	2374.5	1233.8125	1128.25	1311.6875	1310	1103.75	1027.0625	1309.0625	1463.875	1801.9375
PM03	F11 (Uridine)	(Peyraud et al., submitted)	1572.9375	1714.875	1624.25	1629.1875	1709.375	3201.125	1313.5625	1284.5	1338.5625	1364.5	1280.8125	1112.9375	1365.25	1423.5	1997.6875
PM03	F12 (Inosine)	(Peyraud et al., submitted)	9316.8125	1619.125	10101.6875	4113.8125	4805	5956.75	6100	6681.5	5693	6454.25	6335.25	6575.375	6498.4375	6850.1875	7354.1875
PM03	G01 (Xanthine)	(Peyraud et al., submitted)	17100.25	18295.1875	18774.875	11417.1875	11475.875	14050.75	9237.125	10276.9375	9935.875	9257.0625	9282.6875	9229.0625	8411.125	9326.125	9259.25
PM03	G02 (Xanthosine)	(Peyraud et al., submitted)	4005.1875	4043.5625	2639.3125	2681.0625	2852.8125	2291.0625	2812.0625	3203.8125	2874.1875	2794.0625	2937.6875	2661.5625	1838.375	3235.375	3352.6875
PM03	G03 (Uric Acid)	(Peyraud et al., submitted)	3648.6875	5080.75	4636.25	7949.875	5469	5591.5625	9009.125	9040.375	9808.125	9394.1875	9609.1875	10656.9375	8759.125	10416.6875	11041.375
PM03	G04 (Alloxan)	(Peyraud et al., submitted)	914.5	919.625	911.625	1060.875	1069	1053.25	941.6875	971.8125	926.1875	914.8125	907.5	907.5	907.5	907.5	910.4375
PM03	G05 (Allantoin)	(Peyraud et al., submitted)	2276.9375	2196.875	2093.75	3034.9375	3218.3125	1776.4375	1639.4375	1791.4375	1596.3125	1622.0625	1133.3125	1192.75	978.3125	1150.5625	1403.5625
PM03	G06 (Parabanic Acid)	(Peyraud et al., submitted)	911.625	911.625	921.625	1132	1147.375	1053.25	923.8125	950.75	923.25	925	907.5	907.5	907.5	907.5	921.0625
PM03	G07 (D,L-α-Amino-Butyric Acid)	(Peyraud et al., submitted)	911.625	913	912.625	1057.25	1053.25	1118	908.125	909.875	909.5	907.75	907.5	907.5	907.5	907.5	910.25
PM03	G08 (γ-Amino-n-Butyric Acid)	(Peyraud et al., submitted)	15644.5	3748.75	17509.5	11205.75	10281.8125	14100.75	11279.125	11285.5625	11677.375	11374.3125	10838.5	11175.5	10717.1875	11425.125	12075
PM03	G09 (ε-Amino-N-Caproic Acid)	(Peyraud et al., submitted)	1418.5625	1285.6875	935.625	1151.9375	1361.3125	1068.1875	1000.8125	1044.3125	1071.4375	1035.375	908.375	909.875	908.25	910.625	1050.9375
PM03	G10 (D,L-α-Amino-Caprylic Acid)	(Peyraud et al., submitted)	2189	1923.8125	2097.4375	1822	1978.75	3446.6875	1047.0625	1088.9375	1149	1126.875	928.75	910.875	911.5	919.6875	1106.5625
PM03	G11 (δ-Amino-Valeric Acid)	(Peyraud et al., submitted)	1894.4375	1829.5	1632.0625	1724.625	1778.8125	1859.625	1342.75	1388.0625	1478.75	1449.625	1294.375	1073.3125	1318.0625	1510.5625	1759.5
PM03	G12 (L-Norvaline)	(Peyraud et al., submitted)	2607.25	2421.375	2016.9375	2600.5625	2523.5	2477	2155.3125	2342.5625	2092.9375	2264.0625	1977.9375	1275.125	2060.125	2300.875	2217.5
PM03	H01 (Ala-Asp)	(Peyraud et al., submitted)	3649.8125	3723.75	3049.5	3778.8125	4537.875	2249.375	3646.375	3363.375	3137.5	3491.5625	2048	2096.5625	1965	2034.75	2351.4375
PM03	H02 (Ala-Gln)	(Peyraud et al., submitted)	3721.1875	3656.0625	2252.125	4084.5	4570.8125	1899.25	3188.25	2910.1875	2470	2732.125	1478.8125	1121.4375	1155.9375	1084.375	1562.625
PM03	H03 (Ala-Glu)	(Peyraud et al., submitted)	2586.125	2693.3125	1926.5625	2748	3061.4375	1742.25	2337.75	2482.5625	2151.1875	2292.1875	2007.0625	1824.25	1612.6875	1867.6875	2018.875
PM03	H04 (Ala-Gly)	(Peyraud et al., submitted)	2677.25	2662.875	1813.25	3109.625	3592	1497.375	1698.75	1582.125	1546	1462.4375	1389.8125	1295.9375	956.6875	1205.6875	1370.125
PM03	H05 (Ala-His)	(Peyraud et al., submitted)	2566.9375	2236.25	1399	2267.0625	2788.3125	1268.875	2130.6875	1959.75	1426.6875	1673.9375	1145.6875	950.1875	943.75	1026.6875	1279.25
PM03	H06 (Ala-Leu)	(Peyraud et al., submitted)	2157.375	1973.375	1185.4375	1667	2390.5625	1056.75	1729.0625	1416.5	1239.25	1294.8125	1042.5	918.625	907.5	915.3125	1007.125
PM03	H07 (Ala-Thr)	(Peyraud et al., submitted)	1642.3125	1729.375	1360.375	1198.5	1459.75	1081.375	1221.8125	1329.9375	1121.1875	1183.5	923.625	918.5	907.5	910.625	1225.25
PM03	H08 (Gly-Asn)	(Peyraud et al., submitted)	2228.6875	2096.625	2060.0625	2249.4375	2337.9375	2020.625	1552.375	1514.9375	1328.875	1411.875	1388.6875	1163.1875	1117.1875	1472.75	1772.125
PM03	H09 (Gly-Gln)	(Peyraud et al., submitted)	3506	3313.4375	2978.1875	3068.0625	3194.5	2435.0625	1321.25	1599.9375	1440.9375	1305.5	1417.5	1174.875	1114.375	1511.5625	2057.8125
PM03	H10 (Gly-Glu)	(Peyraud et al., submitted)	2871.375	2769.875	1797.8125	1673.8125	2401.0625	1723.8125	1569.625	1715.1875	1369.75	1619.25	1179.25	926	1116.6875	1204.3125	1920.0625
PM03	H11 (Gly-Met)	(Peyraud et al., submitted)	3372.375	3242.0625	3021.625	2979.375	3038.9375	3103.5	2144.25	2433.3125	2739.8125	2208.125	1587.8125	1955.9375	2253.8125	2680.625	2528.25
PM03	H12 (Met-Ala)	(Peyraud et al., submitted)	4804.9375	4331.9375	3818.25	4281.4375	3963.3125	4185.1875	3152.9375	3282.1875	3195.8125	3358.75	2789.375	2399.5625	2551.1875	3192.625	3370.25
Area under the curve parameter of the plate PM01, PM02 and PM03, obtained with the "extract" function of the "opm" package using R software
Running time 82h30
