# Supplementary material for: Enhanced in planta Fitness through Adaptive Mutations in EfpR, a Dual Regulator of Virulence and Metabolic Functions in the Plant Pathogen Ralstonia solanacearum
Source: PLoS Pathog. 2016 Dec 2;12(12):e1006044. doi: 10.1371/journal.ppat.1006044 (PMC5135139; doi:10.1371/journal.ppat.1006044)
Supplement: S4 Table — The mean AUC corrected and the standard deviation from 3 biological repeats were determined for each strain and each source tested on the plates PM01, PM02 and PM03. The substrate usage is represented and the differential usage was tested using the Student t-test. (XLSX) [file ppat.1006044.s009.xlsx]

## Sheet: Table_S4_Biolog_AUC
Strain		PM01	PM01	PM01	PM01	PM01	PM01	PM01	PM01	PM01	PM01	PM01	PM01	PM01	PM01	PM01	PM01	PM01	PM01	PM01	PM01	PM01	PM01	PM01	PM01	PM01	PM01	PM01	PM01	PM01	PM01	PM01	PM01	PM01	PM01	PM01	PM01	PM01	PM01	PM01	PM01	PM01	PM01	PM01	PM01	PM01	PM01	PM01	PM01
		A01 (Negative Control)	A02 (L-Arabinose)	A03 (N-Acetyl-D-Glucosamine)	A04 (D-Saccharic Acid)	A05 (Succinic Acid)	A06 (D-Galactose)	A07 (L-Aspartic Acid)	A08 (L-Proline)	A09 (D-Alanine)	A10 (D-Trehalose)	A11 (D-Mannose)	A12 (Dulcitol)	B01 (D-Serine)	B02 (D-Sorbitol)	B03 (Glycerol)	B04 (L-Fucose)	B05 (D-Glucuronic Acid)	B06 (D-Gluconic Acid)	B07 (D,L-a-Glycerol-Phosphate)	B08 (D-Xylose)	B09 (L-Lactic Acid)	B10 (Sodium Formate)	B11 (D-Mannitol)	B12 (L-Glutamic Acid)	C01 (D-Glucose-6-Phosphate)	C02 (D-Galactonic Acid-g-Lactone)	C03 (D,L-Malic Acid)	C04 (D-Ribose)	C05 (Tween 20)	C06 (L-Rhamnose)	C07 (D-Fructose)	C08 (Acetic Acid)	C09 (D-Glucose)	C10 (D-Maltose)	C11 (D-Melibiose)	C12 (Thymidine)	D01 (L-Asparagine)	D02 (D-Aspartic Acid)	D03 (D-Glucosaminic Acid)	D04 (1,2-Propanediol)	D05 (Tween 40)	D06 (a-Keto-Glutaric Acid)	D07 (a-Keto-Butyric Acid)	D08 (a-Methyl-D-Galactoside)	D09 (a-D-Lactose)	D10 (Lactulose)	D11 (Sucrose)	D12 (Uridine)
WT	Mean (AUC corrected)	0	7.35714285714286	0	2722.42857142857	1730.57142857143	941.714285714286	10171.625	0	0	8135.42857142857	12.6785714285714	8410.21428571429	0	289.553571428571	400.446428571429	0	13605.7321428571	91.1428571428571	0	0	316.178571428571	0	979.857142857143	11005.3214285714	0	0	8052.03571428571	0	6008.28571428571	0	0	1001.64285714286	8210.875	0	0	0	11957.4821428571	0	0	0	8401.58928571429	3501.30357142857	0	0	0	0	665.928571428571	0
	SD (AUC corrected)	0	19.4651703599752	0	1892.59896930939	1052.25938425654	1297.61149311093	1129.44211200707	0	0	1262.49876001825	33.5443469795689	1382.74298971112	0	341.904469000654	737.27627912198	0	1016.92604724507	241.141333779887	0	0	456.142064042866	0	707.471828166189	942.524629035915	0	0	1273.1950044456	0	1076.8335059579	0	0	875.893197174828	1189.07261219966	0	0	0	924.016237649787	0	0	0	1292.38517928553	1875.58903089073	0	0	0	0	400.674196518758	0
	Substrate usage capacity*	-	-	-	-/+	-/+	-/+	+	-	-	+	-	+	-	-	-	-	+	-	-	-	-	-	-	+	-	-	+	-	-/+	-	-	-	+	-	-	-	+	-	-	-	+	-/+	-	-	-	-	-	-
ΔefpR	Mean (AUC corrected)	0	0	648.666666666667	15191.2291666667	15422.7708333333	11890.0625	18667.6041666667	11336.9166666667	0	17520.3958333333	61.875	18798.5833333333	0	3335.58333333333	10409.4166666667	0	18828.1666666667	9936.35416666667	0	0	9540.47916666667	0	5440.5625	18429.6875	0	0	14757.4166666667	103.3125	6860.5625	0	1581.9375	6907.95833333333	17645.9791666667	0	0	0	17905.7083333333	43.125	0	0	8792.85416666667	10522.0416666667	0	0	0	0	13325.5625	0
	SD (AUC corrected)	0	0	349.235439105317	360.27460410715	491.18564437447	425.934689095641	1377.42351241441	46.291127547223	0	425.188489145771	107.170643718324	580.644248649346	0	447.056520534131	1194.41813817528	0	1098.64021837318	1424.64423510384	0	0	767.932108951269	0	1300.55648395937	1328.87137998049	0	0	1320.19789344801	178.94249905696	345.177965874127	0	676.868568182738	1635.31278106883	1306.34429135357	0	0	0	1051.39639351772	74.6946910764078	0	0	903.676000457066	1217.49462000437	0	0	0	0	1342.55226126164	0
	Substrate usage capacity*	-	-	-	+	+	+	+	+	-	+	-	+	-	-	+	-	+	+	-	-	+	-	+	+	-	-	+	-	-/+	-	-	+	+	-	-	-	+	-	-	-	+	+	-	-	-	-	+	-
ΔefpR::efpR	Mean (AUC corrected)	0	59.4166666666667	0	2758.16666666667	4707.16666666667	1412.66666666667	7613.47916666667	0	0	6760.91666666667	182.583333333333	6193.77083333333	0	34.0208333333333	1016.5	0	12331.375	337.875	0	0	443.75	0	1122.39583333333	11126.8541666667	0	0	8221.5625	0	5022	0	0	0	5582.75	0	0	0	10810.0208333333	0	0	0	9469.4375	761.4375	0	0	0	0	1333.33333333333	0
	SD (AUC corrected)	0	102.912685483051	0	368.678940893474	577.066048176751	184.127188689187	627.256181881317	0	0	854.185792722859	316.243609948618	387.825590700363	0	58.9258118491662	534.091178282089	0	1201.10882527615	297.300753919747	0	0	249.579153589097	0	506.369825068184	391.7255712576	0	0	1171.99790855455	0	294.430786911372	0	0	0	1105.41791446719	0	0	0	106.752951754709	0	0	0	306.893017546424	672.055995969644	0	0	0	0	351.426169863008	0
	Substrate usage capacity*	-	-	-	+	+	-	+	-	-	+	-	+	-	-	-	-	+	-	-	-	-	-	-	+	-	-	+	-	-	-	-	-	+	-	-	-	+	-	-	-	+	-	-	-	-	-	-	-
efpRP93Q	Mean (AUC corrected)	0	0	0	8020.72916666667	12884.75	2765.95833333333	12288.1666666667	1846.89583333333	0	10743.7083333333	0	8108.85416666667	0	398.458333333333	1612.125	0	14468.2916666667	3028.9375	0	0	0	0	1064	15619.2708333333	0	0	12080.5833333333	39.5833333333333	5464.4375	0	540.75	2355.89583333333	12143.1666666667	0	0	0	13110.2708333333	0	0	0	8037.6875	9028.33333333333	0	0	0	0	8492.91666666667	0
	SD (AUC corrected)	0	0	0	2022.72428292627	569.356054157897	372.988324702777	733.516440503956	1043.71979060574	0	970.054062470022	0	1807.37190215747	0	487.019933231262	654.017801864942	0	461.592730616843	553.045612240754	0	0	0	0	692.138906307831	686.984950064092	0	0	628.477750244265	68.5603444662681	1486.89680522052	0	484.252984632	977.332517088392	835.92098426053	0	0	0	783.895611307458	0	0	0	730.134022906925	522.064457875729	0	0	0	0	1668.16377499583	0
	Substrate usage capacity*	-	-	-	+	+	+	+	-/+	-	+	-	+	-	-	-	-	+	+	-	-	-	-	-	+	-	-	+	-	-/+	-	-	-/+	+	-	-	-	+	-	-	-	+	+	-	-	-	-	+	-
efpRL2L	Mean (AUC corrected)	0	272.395833333333	0	8420.375	13020.0833333333	3634.0625	11932.2083333333	2246.54166666667	0	11059.5208333333	500.708333333333	10017	0	536.5	1813.97916666667	0	14681.4583333333	3313.33333333333	0	0	18.0416666666667	0	1470.10416666667	15671.875	0	0	11859.375	139.229166666667	6126.375	0	1367.52083333333	3134.5	12420.9791666667	0	0	0	13327.4166666667	0	0	0	8385.875	8944.08333333333	0	0	0	0	8703.45833333333	47.2916666666667
	SD (AUC corrected)	0	380.242081264795	0	424.777161248989	527.262373659541	888.660418744838	509.149115303752	1170.59975502233	0	528.982780959922	526.647787356107	1579.20792547245	0	514.692873378144	1154.95729144072	0	562.106450290613	501.12530530256	0	0	31.2490833198885	0	1044.10998345581	541.861256313597	0	0	744.614059534367	241.151990562142	12.0004882713163	0	465.4854712645	884.707991638343	613.582848080309	0	0	0	857.620439185275	0	0	0	585.910692720102	842.682930189836	0	0	0	0	1304.24345637215	81.9115694412782
	Substrate usage capacity*	-	-	-	+	+	+	+	-/+	-	+	-	+	-	-	-	-	+	+	-	-	-	-	-	+	-	-	+	-	+	-	-	-/+	+	-	-	-	+	-	-	-	+	+	-	-	-	-	+	-
efpRD49N	Mean (AUC corrected)	0	487.1875	0	8498.125	12787.6041666667	2613.58333333333	11821.125	1815.39583333333	0	10899.9791666667	596.625	10269.1458333333	0	209.4375	866.6875	0	14042.8125	3186.875	0	0	0	0	921.25	15418.0833333333	0	0	11243.3125	0	6541	0	676.375	2546.625	11938.3333333333	0	0	0	12789.125	0	0	0	8054.9375	8744.29166666667	0	0	0	0	7309.64583333333	0
	SD (AUC corrected)	0	87.6017934676568	0	773.968507111239	519.047250428218	982.164801148251	259.491156219726	530.211272503314	0	679.555468019052	341.064893706095	1396.56742885309	0	362.756391010207	834.524312482866	0	776.728010531196	650.373198152415	0	0	0	0	869.030981988703	315.494678127957	0	0	763.465175511464	0	1269.42557290936	0	618.29373644834	580.417512038748	595.979145547135	0	0	0	938.806192143112	0	0	0	686.078726919331	883.562005582137	0	0	0	0	2045.44363343312	0
	Substrate usage capacity*	-	-	-	+	+	-/+	+	-	-	+	-	+	-	-	-	-	+	+	-	-	-	-	-	+	-	-	+	-	+	-	-	-	+	-	-	-	+	-	-	-	+	+	-	-	-	-	+	-
	Student t-test
	WT/ΔefpR				7.57163490443495E-07	5.06994592894065E-09	4.84576656994815E-08	0.00186865672188274	5.55751616922251E-06		1.28704055999389E-07		1.82032146481686E-07			0.00154001872864058		0.00322342418309406	0.00638926933615127			0.000651349470686192		0.0175622394647387	0.00350225935630238			0.00232092663042973		0.0974351873106026			0.015728165890187	0.000810244159969018				0.00205143383389613				0.605161070960113	0.000397859107797697					0.00279551025753033
	WT/ΔefpR::efpR				0.963155620840022	0.000702698884509519	0.381395677830471	0.00262477968167686			0.0936633099467082		0.00499151112445365			0.194132153060239		0.197745666303076	0.288658906291508			0.587875054923729		0.732499083287378	0.780709818199818			0.847782246089829		0.0575511963797065			0.0232292029041995	0.0267142641395202				0.0163827404288649				0.0772701483744491	0.00952404789021388					0.0525446169165463
	WT/efpRP93Q				0.0217815382215364	9.95526170706978E-08	0.00986683424097849	0.0123582858136826	0.0919994998115987		0.0161101644283051		0.812606279963772			0.0564683893215336		0.103487158034617	0.007599871088526			0.116353748095395		0.869726678994196	0.000237806599212286			0.000208233410796149		0.607731060897092			0.117678204572712	0.00129734643212483				0.105377167609091				0.590717555942943	0.000120548965114235					0.0131370791849758
	WT/efpRL2L				0.000116035616887178	4.08109291551093E-08	0.00985320856651554	0.0097908456507554	0.0798181419939495		0.000886374719873811		0.213014744716874			0.15438213649156		0.0699486547669271	0.00443046286904132			0.135195507030616		0.514148277367297	0.0000298348642869055			0.000719009315360979		0.781499071455189			0.02685824001806	0.000125314292184925				0.0842855773703386				0.979566883341905	0.000251353529264666					0.00683596227670099
	WT/efpRD49N				0.000134393101558722	4.10454564803121E-08	0.0746001933184589	0.00775609326681845	0.0272757733396414		0.00277545794613457		0.128695846826428			0.456536426213113		0.491918717730866	0.0108352460089052			0.116353748095395		0.924001500637748	4.38729304111204E-06			0.00216765019981579		0.566270519598053			0.017126851390045	0.00023783033730399				0.270238086589972				0.598227069435577	0.000381850050565978					0.028484900793383
	ΔefpR/ΔefpR::efpR				1.97351669010666E-06	0.0000203831522702726	0.0000797922125582279	0.00149815245975131	5.55751616922251E-06		0.000336444209268081		0.0000213211345712747			0.00164145669176376		0.00236478250020424	0.00557110069808517			0.00101763071124692		0.0182798916000106	0.00695929065522523			0.00318705124840973		0.00237719852457462			0.0181725342186314	0.000301505909926055				0.00678829063392037				0.324108213507999	0.000997055772488739					0.00255691444449429
	ΔefpR/efpRP93Q				0.0226670583055506	0.00456081531198161	0.0000114359046994909	0.00548595384165791	0.00394949448277528		0.00234711899510185		0.00542411487173			0.00131397678325031		0.0109908233633557	0.00719348240030279			0.00215268216731938		0.0136726603363436	0.0473967613867964			0.0538054163842733		0.242027645917014			0.0216724362380229	0.00594396513874235				0.00412956670118305				0.32577354606813	0.155539482822825					0.0189530850675878
	ΔefpR/efpRL2L				0.0000369357417317412	0.0045329956465816	0.000891086584962594	0.00742557419277557	0.00542397322370806		0.0001078474744529		0.00543973304740465			0.000862700946060013		0.0102907132286532	0.00882041731773325			0.0021300384223596		0.0159982071613189	0.0537246269224339			0.0420996199239774		0.0662522487618891			0.0374873643600003	0.0096000490150746				0.00483027669804161				0.554050708301058	0.147476560186629					0.0129005202797773
	ΔefpR/efpRD49N				0.00116366915103828	0.00311611338624402	0.00106162686702277	0.0110899903626988	0.000955465492805311		0.000398703270379761		0.00364773979600156			0.0006235922880026		0.00494970885740888	0.00629220067578708			0.00215268216731938		0.0106042864082102	0.0524583882853573			0.0249251866285878		0.710132727324863			0.0323390004963774	0.00782553346077454				0.00341006845274536				0.327163759244713	0.116790001031277					0.017815003930882
*Substrate usage capacity: The discretisation is using exact k-means partitionning, without estimation of an intermediary state (do_disc function of the opm package, cutoff: 145.77 (PM01), 124.46 (PM02) and 139.64 (PM03) on the maximum curve height "A", +: all repetitions above the cutoff, -:all repetitions below the cutoff, -/+ at least 1 repetition above and 1 repetition below the cutoff)
The area under the curve (AUC) parameter corrected by the negative control value is used to determine significant difference usage between the strains (Student t-test)
[truncated: 237 more columns]
